# Supplementary material for: Lipid droplet-associated gene signatures classify metabolic subtypes and identify PLIN3 as a key driver in hepatocellular carcinoma
Source: Genes Dis. 2026 Feb 3;13(5):102067. doi: 10.1016/j.gendis.2026.102067 (PMC13276161; doi:10.1016/j.gendis.2026.102067)
Supplement: Multimedia component 2 [file mmc2.xlsx]

## Sheet: Table S1
Table S1:A detailed list of the 122 LD-associated proteins.
Gene	Type
CES1	Lipid droplet
DGAT2	Lipid droplet
AUP1	Lipid droplet
LSS	Lipid droplet
ALDH3B2	Lipid droplet
TMEM135	Lipid droplet
GAPDH	Lipid droplet
BCAP31	Lipid droplet
VPS13C	Lipid droplet
RAB3GAP1	Lipid droplet
C18orf32	Lipid droplet
PNPLA4	Lipid droplet
LPCAT2	Lipid droplet
PLIN2	Lipid droplet
SIGMAR1	Lipid droplet
RNF213	Lipid droplet
PITPNM1	Lipid droplet
RDH10	Lipid droplet
ALOX15	Lipid droplet
GBF1	Lipid droplet
ZFYVE1	Lipid droplet
HSD17B13	Lipid droplet
ABHD5	Lipid droplet
IRAK1	Lipid droplet
SPG20	Lipid droplet
PLA2G4C	Lipid droplet
FAAH2	Lipid droplet
PNPLA7	Lipid droplet
CAV1	Lipid droplet
PLIN3	Lipid droplet
METTL7A	Lipid droplet
CLSTN3	Lipid droplet
VPS13A	Lipid droplet
CHKA	Lipid droplet
CIDEA	Lipid droplet
PNPLA3	Lipid droplet
RBP1	Lipid droplet
PRPF19	Lipid droplet
APOB	Lipid droplet
AQP10	Lipid droplet
PLIN4	Lipid droplet
RAB7A	Lipid droplet
RAB5C	Lipid droplet
OSBPL2	Lipid droplet
ANXA2	Lipid droplet
DHRS3	Lipid droplet
SETSIP	Lipid droplet
SET	Lipid droplet
LMLN	Lipid droplet
PNPLA2	Lipid droplet
G0S2	Lipid droplet
TMEM159	Lipid droplet
STARD13	Lipid droplet
CLDN11	Lipid droplet
SMPD1	Lipid droplet
ABHD4	Lipid droplet
ACSL4	Lipid droplet
C2orf43	Lipid droplet
HSD3B7	Lipid droplet
EHD1	Lipid droplet
PISD	Lipid droplet
ACSL3	Lipid droplet
BSCL2	Lipid droplet
PLIN1	Lipid droplet
CIDEC	Lipid droplet
SYNGR2	Lipid droplet
GIMAP7	Lipid droplet
CIDEB	Lipid droplet
CYB5R3	Lipid droplet
FAF2	Lipid droplet
PLIN5	Lipid droplet
ADIG	Lipid droplet
CTDNEP1	Lipid droplet
SPAST	Lipid droplet
ATG2B	Lipid droplet
LPCAT1	Lipid droplet
GIMAP2	Lipid droplet
PNPLA5	Lipid droplet
METTL7B	Lipid droplet
FABP4	Lipid droplet
UBE2G2	Lipid droplet
AQP7	Lipid droplet
RAB40C	Lipid droplet
PNPLA1	Lipid droplet
FIG4	Lipid droplet
OR6C6	Lipid droplet
EDA	Lipid droplet
AIFM2	Lipid droplet
ATG2A	Lipid droplet
ZW10	Lipid droplet
SDR16C5	Lipid droplet
VCP	Lipid droplet
TRAF6	Lipid droplet
TSC1	Lipid droplet
CKAP4	Lipid droplet
RAB40A	Lipid droplet
RSAD2	Lipid droplet
NSDHL	Lipid droplet
RAP1B	Lipid droplet
LIPE	Lipid droplet
HILPDA	Lipid droplet
SCCPDH	Lipid droplet
HSD17B11	Lipid droplet
CES1P1	Lipid droplet
RAB18	Lipid droplet
PLIN2	lipid droplet disassembly
KAT5	lipid droplet disassembly
PLIN3	lipid droplet disassembly
PRKAA1	lipid droplet disassembly
PNPLA2	lipid droplet disassembly
PRKAA2	lipid droplet disassembly
AUP1	lipid droplet organization
RAB3GAP1	lipid droplet organization
PLIN2	lipid droplet organization
RNF213	lipid droplet organization
KAT5	lipid droplet organization
ZFYVE1	lipid droplet organization
DDHD2	lipid droplet organization
SPG20	lipid droplet organization
PLA2G4C	lipid droplet organization
PPID	lipid droplet organization
PLIN3	lipid droplet organization
PRKAA1	lipid droplet organization
CIDEA	lipid droplet organization
PNPLA3	lipid droplet organization
PNPLA2	lipid droplet organization
TMEM159	lipid droplet organization
C2orf43	lipid droplet organization
PISD	lipid droplet organization
BSCL2	lipid droplet organization
CIDEC	lipid droplet organization
CIDEB	lipid droplet organization
MOSPD2	lipid droplet organization
PPIA	lipid droplet organization
FAF2	lipid droplet organization
PLIN5	lipid droplet organization
CDS2	lipid droplet organization
TBC1D20	lipid droplet organization
FITM2	lipid droplet organization
PTGFRN	lipid droplet organization
FITM1	lipid droplet organization
SMIM22	lipid droplet organization
TSPO2	lipid droplet organization
CDS1	lipid droplet organization
SQLE	lipid droplet organization
PRKAA2	lipid droplet organization
RAB18	lipid droplet organization
AUP1	protein localization to lipid droplet
PRKAA1	protein localization to lipid droplet
PRKACA	protein localization to lipid droplet
PRKAA2	protein localization to lipid droplet
CIDEA	lipid droplet fusion
PNPLA2	lipid droplet fusion
C2orf43	lipid droplet fusion
CIDEB	lipid droplet fusion
CIDEC	lipid droplet fusion
AUP1	lipid droplet formation
RNF213	lipid droplet formation
ZFYVE1	lipid droplet formation
PLA2G4C	lipid droplet formation
TMEM159	lipid droplet formation
PISD	lipid droplet formation
BSCL2	lipid droplet formation
MOSPD2	lipid droplet formation
CDS2	lipid droplet formation
FITM2	lipid droplet formation
FITM1	lipid droplet formation
SMIM22	lipid droplet formation
CDS1	lipid droplet formation
SQLE	lipid droplet formation

## Sheet: Table S2
Table S2:Clustering of LD-associated proteins based on their biological roles.
122LD	Level1	Level2
G0S2	APOPTOSIS	APOPTOSIS
SET	APOPTOSIS	APOPTOSIS
ATG2A	AUTOPHAGY	AUTOPHAGY
ATG2B	AUTOPHAGY	AUTOPHAGY
ZFYVE1	AUTOPHAGY	AUTOPHAGY
CKAP4	CYTOSKELETON	CYTOSKELETON
CLDN11	CYTOSKELETON	CYTOSKELETON
SETSIP	CYTOSKELETON	CYTOSKELETON
ZW10	CYTOSKELETON	CYTOSKELETON
EHD1	VESICULAR TRAFFICKING	GTPase regulators
RAB3GAP1	VESICULAR TRAFFICKING	GTPase regulators
TBC1D20	VESICULAR TRAFFICKING	GTPase regulators
TSC1	VESICULAR TRAFFICKING	GTPase regulators
GIMAP2	VESICULAR TRAFFICKING	GTPases
GIMAP7	VESICULAR TRAFFICKING	GTPases
RAB18	VESICULAR TRAFFICKING	GTPases
RAB40A	VESICULAR TRAFFICKING	GTPases
RAB40C	VESICULAR TRAFFICKING	GTPases
RAB5C	VESICULAR TRAFFICKING	GTPases
RAB7A	VESICULAR TRAFFICKING	GTPases
RAP1B	VESICULAR TRAFFICKING	GTPases
STARD13	VESICULAR TRAFFICKING	GTPases
C18orf32	Immunity	immunity
EDA	Immunity	immunity
IRAK1	Immunity	immunity
MOSPD2	Immunity	immunity
PPIA	Immunity	immunity
PPID	Immunity	immunity
ANXA2	MEMBRANE-ORGANIZATION	MEMBRANE-ORGANIZATION
TMEM135	MEMBRANE-ORGANIZATION	MEMBRANE-ORGANIZATION
GAPDH	METABOLISM	other
METTL7A	METABOLISM	other
METTL7B	METABOLISM	other
RSAD2	METABOLISM	other
SPAST	METABOLISM	other
ABHD4	METABOLISM	TAG and PL
ABHD5	METABOLISM	TAG and PL
ACSL3	METABOLISM	TAG and PL
ACSL4	METABOLISM	TAG and PL
APOB	METABOLISM	TAG and PL
BSCL2	METABOLISM	TAG and PL
CDS1	METABOLISM	TAG and PL
CDS2	METABOLISM	TAG and PL
CES1	METABOLISM	TAG and PL
CES1P1	METABOLISM	TAG and PL
CHKA	METABOLISM	TAG and PL
CIDEA	METABOLISM	TAG and PL
CIDEB	METABOLISM	TAG and PL
CIDEC	METABOLISM	TAG and PL
CLSTN3	METABOLISM	TAG and PL
CTDNEP1	METABOLISM	TAG and PL
DDHD2	METABOLISM	TAG and PL
DGAT2	METABOLISM	TAG and PL
FAAH2	METABOLISM	TAG and PL
FIG4	METABOLISM	TAG and PL
FITM1	METABOLISM	TAG and PL
FITM2	METABOLISM	TAG and PL
HILPDA	METABOLISM	TAG and PL
LDAH	METABOLISM	TAG and PL
LIPE	METABOLISM	TAG and PL
LPCAT1	METABOLISM	TAG and PL
LPCAT2	METABOLISM	TAG and PL
PISD	METABOLISM	TAG and PL
PLA2G4C	METABOLISM	TAG and PL
PLIN1	METABOLISM	TAG and PL
PLIN2	METABOLISM	TAG and PL
PLIN3	METABOLISM	TAG and PL
PLIN4	METABOLISM	TAG and PL
PLIN5	METABOLISM	TAG and PL
PNPLA1	METABOLISM	TAG and PL
PNPLA2	METABOLISM	TAG and PL
PNPLA3	METABOLISM	TAG and PL
PNPLA4	METABOLISM	TAG and PL
PNPLA5	METABOLISM	TAG and PL
PNPLA7	METABOLISM	TAG and PL
SMPD1	METABOLISM	TAG and PL
TMEM159	METABOLISM	TAG and PL
ADIG	Other	other
LMLN	Other	other
OR6C6	Other	other
KAT5	Post-translational modifications	Post-translational modifications
PRKAA1	Post-translational modifications	Post-translational modifications
PRKAA2	Post-translational modifications	Post-translational modifications
PRKACA	Post-translational modifications	Post-translational modifications
AIFM2	METABOLISM	Redox
ALDH3B2	METABOLISM	Redox
ALOX15	METABOLISM	Redox
CYB5R3	METABOLISM	Redox
DHRS3	METABOLISM	Redox
SCCPDH	METABOLISM	Redox
SDR16C5	METABOLISM	Redox
HSD17B11	METABOLISM	Sterol / Retinol
HSD17B13	METABOLISM	Sterol / Retinol
HSD3B7	METABOLISM	Sterol / Retinol
LSS	METABOLISM	Sterol / Retinol
NSDHL	METABOLISM	Sterol / Retinol
PTGFRN	METABOLISM	Sterol / Retinol
RBP1	METABOLISM	Sterol / Retinol
RDH10	METABOLISM	Sterol / Retinol
SMIM22	METABOLISM	Sterol / Retinol
SQLE	METABOLISM	Sterol / Retinol
TSPO2	METABOLISM	Sterol / Retinol
CAV1	VESICULAR TRAFFICKING	Trafficking factors
GBF1	VESICULAR TRAFFICKING	Trafficking factors
SYNGR2	VESICULAR TRAFFICKING	Trafficking factors
AQP10	Transport	Transport
AQP7	Transport	Transport
BCAP31	Transport	Transport
FABP4	Transport	Transport
OSBPL2	Transport	Transport
PITPNM1	Transport	Transport
SIGMAR1	Transport	Transport
VPS13A	Transport	Transport
VPS13C	Transport	Transport
AUP1	UBIQUITIN-RELATED	UBIQUITIN-RELATED
FAF2	UBIQUITIN-RELATED	UBIQUITIN-RELATED
PRPF19	UBIQUITIN-RELATED	UBIQUITIN-RELATED
RNF213	UBIQUITIN-RELATED	UBIQUITIN-RELATED
SPART	UBIQUITIN-RELATED	UBIQUITIN-RELATED
TRAF6	UBIQUITIN-RELATED	UBIQUITIN-RELATED
UBE2G2	UBIQUITIN-RELATED	UBIQUITIN-RELATED
VCP	UBIQUITIN-RELATED	UBIQUITIN-RELATED

## Sheet: Table S3
Table S3: The detailed information of the datasets used in this study.
Accession	Organism	Disease	Tissue	Platform	Year	Sample size	Number of non-tumor tissue	Number of tumor tissue	Prognosis	Etiology	PMID/DOI
TCGA	Human	Hepatocellular carcinoma	Tumor and adjacent liver tissues	RNA-seq	2015	421	50	371	Available	Multiple	25691825
ICGC	Human	Hepatocellular carcinoma	Tumor and adjacent liver tissues	RNA-seq	2016	445	202	243	Available	Multiple	10.1158/1538-7445.AM2016-130
GSE14520	Human	Hepatocellular carcinoma	Tumor and adjacent liver tissues	Microarray	2010	488	241	247	Available	NA	21159642
GSE25097	Human	Hepatocellular carcinoma	Tumor and adjacent liver tissues	Microarray	2010	557	289	268		NA	22634754
GSE36376	Human	Hepatocellular carcinoma	Tumor and adjacent liver tissues	Microarray	2012	433	193	240		NA	23800896
GSE45436	Human	Hepatocellular carcinoma	Tumor and adjacent liver tissues	Microarray	2014	134	39	95		NA	24160375
GSE112790	Human	Hepatocellular carcinoma	Tumor and adjacent liver tissues	Microarray	2019	198	15	183		NA	30598371
GSE124535	Human	Hepatocellular carcinoma	Tumor and adjacent liver tissues	RNA-seq	2019	70	35	35		NA	30814741
GSE102083	Human	Hepatocellular carcinoma	Tumor and adjacent liver tissues	Microarray	2018	257	105	152		NA	29454748
GSE116174	Human	Hepatocellular carcinoma	Tumor and adjacent liver tissues	Microarray	2018	64	0	64	Available	NA	38614095
ERP117672	Human	Hepatocellular carcinoma	Tumor tissues	RNA-seq	2022	40	0	40		HBV, HCV, PBC, Alcohol	34986867
GSE109211	Human	Hepatocellular carcinoma	Tumor tissues	Microarray	2018	140	0	140		Multiple	30108162
GSE104580	Human	Hepatocellular carcinoma	Tumor tissues	Microarray	2020	147	0	147		NA	35493518
GSE36133	Human	Pan-cancer	Cell line	Microarray	2012	26	0	26		NA	22460905
E-MTAB-3610	Human	Pan-cancer	Cell line	Microarray	2015	811	811	0		NA	27397505

## Sheet: Table S4
Table S4: The expression profiles of the 122 LDRGs across several HCC datasets.
	TCGA		ICGC		GSE25097		GSE36376		GSE45436		GSE102083		GSE112790		GSE124535		GEO14520
	50N-371T		202N-243T		289N-268T		193N-240T		39N-95T		105N-152T		15N-183T		35N-35T		241N-247T
Gene	P-value	LogFC	P-value	LogFC	P-value	LogFC	P-value	LogFC	P-value	LogFC	P-value	LogFC	P-value	LogFC	P-value	LogFC	P-value	LogFC
ABHD4	2.22593e-26	1.31457	4.38465e-59	1.1004	7.58e-44	0.604918	9.26e-47	0.442	3.01962e-08	0.422986	8.16e-12	0.306818	0.000146	0.406325	0.000288	0.483714	1.3941e-10	0.22851
ABHD5	0.126034	0.160599	0.553695	0.0277456	4.69e-14	-0.283275	4.99e-07	0.269	1.16984e-06	-0.517782	4.22e-05	-0.39136	0.000395	-0.768724	0.00523	-0.416596	0.0010456	-0.120714
ACSL3	5.6855e-09	0.721543	1.38012e-12	0.512377	0.00855	0.116981	3.41e-46	1.02	0.027332	0.295385	2.65e-06	0.460528	0.0622	0.401724	2.34e-05	0.710744	1.23552e-35	0.840528
ACSL4	4.57541e-14	2.60751	2.64944e-35	2.34879	1.53e-26	1.22403	7.81e-66	2.52	4.51905e-12	2.35171	1.64e-18	2.38104	1.52e-08	3.40253	2.3e-14	3.36965	3.42866e-88	3.25228
ADIG	0.00055266	0.239487	1.53634e-05	0.128301	0.467	0.0200506	0.0889	0.0207	0.000606472	0.267113	6.41e-05	-0.20045	0.0514	-0.177735	gene not detected	gene not detected	gene not detected	gene not detected
AIFM2	1.6764e-26	1.32426	1.13871e-53	1.08303	5.54e-58	0.986759	9.36e-45	0.415	5.02051e-10	0.700064	2.3e-13	0.670295	1.62e-06	1.01959	2.54e-05	0.59088	3.41122e-05	-0.0707897
ALDH3B2	0.15187	0.16574	0.0326586	0.0983861	0.0143	0.105472	0.0455	0.0605	0.409306	0.0413197	0.000998	-0.0865509	0.0136	-0.185219	gene not detected	gene not detected	0.0500376	-0.0272325
ALOX15	0.00181164	0.169063	2.84859e-05	0.142265	3.6e-07	0.27488	0.34	0.015	0.177948	0.0705949	8e-05	-0.125543	0.000182	-0.246483	gene not detected	gene not detected	0.00755953	-0.0867678
ANXA2	8.52094e-24	1.75621	1.47195e-39	1.58604	0.000387	0.280017	4.73e-82	1.79	8.38045e-12	0.864454	1.38e-23	1.15909	1.46e-13	1.76722	2.49e-15	1.694	2.30452e-72	1.78703
APOB	0.0127928	-0.508411	5.7968e-06	-0.650898	0.00395	-0.0819909	3.52e-06	-0.348	0.00021225	-0.736892	0.000139	-0.727164	0.00281	-1.26006	0.101	-0.346395	1.296e-06	-0.275754
AQP10	0.00243832	0.393502	2.49093e-06	0.234673	6.89e-17	0.445798	0.000176	0.147	0.00566797	0.420845	0.488	-0.0284508	0.648	-0.0420476	gene not detected	gene not detected	gene not detected	gene not detected
AQP7	1.17309e-07	-0.641384	2.45425e-37	-1.21679	2.89e-56	-1.2188	1.44e-19	-0.214	1.49346e-16	-0.881811	1.39e-32	-0.756104	1.73e-12	-0.982618	2.51e-12	-1.53202	1.85276e-53	-0.782133
ATG2A	0.526538	-0.0562572	3.53817e-09	-0.289892	9.6e-21	-0.439531	0.167	0.0544	0.0640896	-0.213887	2.83e-15	-0.495619	3.08e-09	-0.754617	3.23e-05	-0.679367	5.73879e-35	-0.625137
ATG2B	0.131347	0.149682	0.229823	-0.0693183	8.69e-14	-0.363281	0.151	0.0238	0.208598	0.112833	5.03e-10	-0.364331	3.68e-05	-0.724073	0.477	-0.090154	0.00519216	0.140677
AUP1	7.19236e-28	0.837563	2.5871e-36	0.670068	3.56e-19	0.241383	3.98e-29	0.405	1.43582e-06	0.425598	3.14e-16	0.420116	1.23e-05	0.496523	0.0698	-0.15606	1.73507e-13	0.300485
BCAP31	3.59688e-35	1.40397	2.14138e-74	1.15713	1.46e-48	0.406695	6.62e-68	1.01	6.11067e-15	1.07797	1.48e-25	0.718092	1.33e-09	0.90927	7.98e-05	0.470938	3.47771e-51	0.809509
BSCL2	1.88294e-07	0.50563	3.60303e-34	0.75343	1.2e-07	0.24803	1.35e-11	0.427	1.39397e-05	0.523971	0.000565	0.224995	0.0175	0.385987	0.208	-0.143667	2.63888e-05	0.218786
C18orf32	4.29661e-19	0.62214	7.63071e-20	0.448769	gene not detected	gene not detected	7.04e-05	0.192	4.48569e-13	0.558128	7.76e-18	0.56011	0.00107	0.439285	0.171	0.174905	gene not detected	gene not detected
CAV1	3.19127e-08	0.845136	2.28803e-09	0.614865	0.00335	-0.168466	6.61e-32	0.742	0.000186915	0.553542	0.00341	0.353685	0.000827	1.09617	1.19e-08	0.88211	2.83012e-14	0.574726
CDS1	0.00215094	0.626317	0.00465203	0.248533	0.117	-0.18543	9.5e-10	0.478	7.15595e-05	0.51399	0.00108	0.551238	0.0461	0.845157	0.000731	1.31333	0.00274121	0.080544
CDS2	6.11348e-15	0.70886	9.60521e-36	0.58541	0.0114	0.127099	7.34e-19	0.415	0.0526101	0.161715	6.27e-15	0.702281	3.19e-06	0.925195	0.00104	0.320929	2.19263e-12	0.365023
CES1	0.16052	-0.402742	0.0306176	-0.366183	6.89e-10	-0.357142	5.09e-22	-1.05	2.48924e-06	-1.46971	0.00697	-0.381463	0.349	-0.315158	0.0133	-0.65084	2.53425e-24	-1.25376
CES1P1	gene not detected	gene not detected	0.000125032	0.394039	2.98e-05	0.184784	1.11e-06	-0.67	0.808847	0.0304623	0.257	0.0954548	0.291	-0.20732	0.477	-0.26878	0.00464164	-0.0808167
CHKA	4.81743e-25	1.55351	5.10201e-11	0.514198	8.48e-40	0.947605	1.25e-72	1.23	3.26646e-16	1.04335	2.21e-19	0.830245	0.00538	0.596134	0.0126	0.423499	6.72326e-11	0.354072
CIDEA	0.967933	0.00569597	0.405255	-0.0387124	1.75e-10	-0.575526	0.151	0.0699	0.0076884	0.229337	0.645	0.0265893	0.96	-0.00719727	gene not detected	gene not detected	0.000147174	-0.0898597
CIDEB	0.505502	-0.0458556	6.44691e-51	-1.27679	gene not detected	gene not detected	2e-33	-1.3	5.06401e-19	-2.18682	1.27e-31	-1.5666	8.35e-09	-1.77217	2.47e-16	-1.29677	2.23616e-80	-1.89622
CIDEC	0.0881852	0.398348	0.0761841	-0.181052	0.000549	0.0839359	4.47e-06	0.286	0.00103437	0.350441	0.868	0.0104894	0.507	0.0952647	gene not detected	gene not detected	5.33609e-07	0.164543
CKAP4	2.23386e-21	1.4916	8.66744e-44	1.20512	3.24e-18	0.657718	3.09e-83	1.39	2.47332e-16	1.05109	2.34e-17	0.907951	4.27e-08	1.26332	8.08e-08	0.781735	2.52362e-64	1.29367
CLDN11	0.717154	0.0512285	0.127524	-0.15895	3.02e-39	-1.99767	0.0613	0.116	0.112169	-0.16369	9.6e-07	-0.165661	0.0112	-0.190564	0.466	0.228744	0.0125498	-0.062588
CLSTN3	1.47787e-15	0.857303	4.9554e-08	0.304787	5.84e-13	0.349051	5.01e-11	0.133	0.000970693	0.334638	0.237	0.0691522	0.00165	-0.451507	0.835	0.024288	0.00377587	-0.0957836
CTDNEP1	4.27732e-12	0.725986	4.43263e-15	0.457531	gene not detected	gene not detected	4.3e-20	0.284	0.000367313	0.400308	0.817	0.0108766	0.857	0.0193572	0.124	-0.164085	0.449605	-0.0261345
CYB5R3	1.92238e-06	0.520092	6.63997e-19	0.478889	0.416	0.023288	4.31e-35	0.558	0.989343	-0.00157079	2.54e-08	0.306345	0.00418	0.370023	0.205	-0.158034	8.02415e-10	0.247464
DDHD2	2.47611e-05	0.449924	1.38408e-13	0.458609	5.19e-12	0.284967	4.9e-38	0.408	0.0270087	0.336142	2.06e-05	0.384571	0.0165	0.503754	0.00537	0.377604	3.66972e-10	0.360959
DGAT2	0.000855185	-0.677246	3.65476e-05	-0.500327	0.0803	0.146888	3.13e-08	-0.33	0.00370885	-0.608088	7.44e-11	-0.736516	0.0139	-0.662327	2.81e-06	-0.838543	gene not detected	gene not detected
DHRS3	0.167104	0.125177	0.350953	-0.0497399	0.215	-0.0421459	0.0691	0.0857	0.000559651	-0.423059	0.000103	-0.259143	0.237	-0.192384	0.000267	-0.487627	8.86257e-10	-0.323027
EDA	0.00805231	0.399205	0.136149	0.106236	0.00216	-0.227854	0.000209	0.059	0.0101751	0.152834	4.76e-09	-0.193357	0.00265	-0.197489	0.239	0.304653	9.5729e-05	-0.0664926
EHD1	1.56366e-10	0.62124	2.42595e-05	0.247972	1.83e-09	-0.154365	7.43e-07	0.278	0.0175934	0.182927	0.148	0.0912506	0.107	0.238609	0.0121	-0.32797	0.00459561	-0.0640435
FAAH2	0.0684503	-0.290161	1.05298e-07	-0.406925	7.36e-28	-1.03101	0.183	-0.0324	7.12647e-05	-0.458487	3.34e-20	-0.735055	6.35e-10	-1.14774	8.62e-05	-0.75749	gene not detected	gene not detected
FABP4	6.46037e-09	1.57829	4.98458e-05	0.62472	0.907	-0.0168399	5.37e-10	0.524	0.0120026	0.426927	0.00499	0.574282	0.0208	1.10386	1.71e-08	1.88669	1.21187e-05	0.432949
FAF2	4.25949e-18	0.771529	5.89319e-47	0.692095	1.66e-10	0.319369	3.34e-75	0.78	9.96596e-06	0.411736	2.75e-10	0.352664	0.36	0.107294	0.00595	0.275361	5.10329e-09	0.214642
FIG4	3.23617e-11	0.630343	7.15776e-21	0.531043	5.23e-10	0.263112	4.25e-34	0.348	4.59832e-06	0.462235	2.68e-06	0.267842	0.000388	0.464993	0.0519	0.199517	1.44371e-15	0.386296
FITM1	6.90258e-23	-1.4842	8.98441e-33	-1.0225	5.71e-57	-1.4991	7.25e-37	-0.676	7.81218e-08	-0.553968	1.18e-28	-0.845914	3.11e-20	-1.25127	2.11e-09	-1.72926	gene not detected	gene not detected
FITM2	1.14869e-15	0.925202	2.16033e-30	0.7205	5.23e-33	0.651219	2.02e-15	0.159	3.32192e-12	0.573544	7.36e-21	0.709938	0.000332	0.60119	0.000525	0.412674	gene not detected	gene not detected
G0S2	3.83198e-06	-1.33351	2.05473e-13	-1.11832	3.07e-31	-0.884704	0.388	-0.0551	9.12658e-06	-1.50713	1.37e-05	-0.753315	0.00513	-1.07483	0.668	0.139763	1.32326e-19	-1.20769
GAPDH	1.01925e-21	1.17507	1.6188e-27	0.722152	gene not detected	gene not detected	1.51e-46	0.834	8.76169e-07	0.539556	2.46e-16	0.497658	1.7e-05	0.620685	0.449	0.093966	9.24858e-32	0.645605
GBF1	1.33199e-16	0.908992	5.99188e-26	0.541328	8.24e-33	0.417421	5.66e-33	0.445	4.44485e-08	0.713038	8.17e-13	0.440721	0.0401	0.286488	0.0123	0.287388	3.53119e-10	0.254017
GIMAP2	0.00854491	0.371581	0.0147198	0.201092	3.49e-07	-0.412855	0.00375	0.0488	0.00992851	-0.505481	0.172	0.179762	0.00254	0.91624	0.865	0.030311	gene not detected	gene not detected
GIMAP7	0.0699229	0.277441	0.0100806	-0.252586	2.81e-31	-0.812889	0.294	0.0551	0.000547555	-0.640874	0.0268	-0.264348	0.204	0.335897	0.198	-0.200731	gene not detected	gene not detected
HILPDA	6.58095e-06	0.752604	gene not detected	gene not detected	0.000195	-0.411809	6.6e-35	0.644	7.29386e-06	0.843725	3.58e-05	0.492308	0.319	-0.220947	3.28e-08	0.861938	1.06898e-36	0.725753
HSD17B11	0.0953735	0.20917	0.331268	0.0601316	0.000892	-0.0907877	0.0515	0.0311	0.0337802	-0.286535	0.116	-0.129063	0.0822	-0.314665	0.988	-0.002529	0.00019184	-0.247533
HSD17B13	6.14499e-19	-4.25799	1.46315e-62	-4.02729	5.84e-50	-2.77664	1.01e-58	-2.51	gene not detected	gene not detected	gene not detected	gene not detected	gene not detected	gene not detected	1.16e-05	-1.92283	gene not detected	gene not detected
HSD3B7	0.00966974	0.331657	1.22788e-14	0.481986	0.609	-0.0266392	0.0325	0.133	0.839446	0.0292869	0.137	0.123593	0.867	0.03475	0.0436	-0.301323	gene not detected	gene not detected
IRAK1	1.67553e-36	1.87031	1.3309e-62	1.50055	8.7e-61	0.837977	1.08e-91	1.23	6.14424e-18	1.17432	1.01e-39	1.38944	5.19e-13	1.52209	1.23e-06	0.75753	5.55366e-85	1.25015
KAT5	1.24738e-10	0.679163	1.25206e-44	0.587721	gene not detected	gene not detected	2.36e-12	0.122	2.12612e-05	0.335021	0.000201	0.13319	0.00962	0.206148	0.0376	0.149751	5.70211e-05	0.149335
LDAH	2.38501e-12	0.647915	gene not detected	gene not detected	8.36e-21	0.421516	4.03e-28	0.259	3.96825e-10	0.672666	2.2e-15	0.594802	4.15e-06	0.762635	0.146	0.238372	5.69956e-20	0.277601
LIPE	0.000148196	0.40294	0.00588361	0.117245	0.0707	-0.0466295	0.346	0.0149	0.0140287	-0.142626	0.000497	-0.148032	0.00306	-0.268714	0.0365	0.383635	1.99969e-18	-0.313541
LMLN	0.000335855	0.338442	1.21355e-07	0.310375	0.00212	0.168755	0.000137	0.0609	0.0574384	0.144001	0.000673	0.308678	0.368	0.193162	0.275	0.262421	gene not detected	gene not detected
LPCAT1	2.81774e-15	1.48124	1.11271e-19	0.82848	1.42e-05	0.308096	1.66e-41	0.372	2.77211e-12	1.53679	2.05e-12	0.783698	9.96e-05	0.981692	3.19e-05	0.926653	gene not detected	gene not detected
LPCAT2	2.43968e-05	0.632262	2.25866e-09	0.505623	0.33	0.0782194	8.07e-13	0.206	0.000281697	0.360526	6.2e-05	0.259403	0.000775	0.881848	0.0225	0.481876	4.6949e-48	1.24125
LSS	9.99332e-09	0.840679	5.26909e-24	0.82992	6.07e-57	1.03273	1.72e-33	0.936	2.19989e-05	0.495589	5.05e-11	0.69338	0.00511	0.66008	0.614	0.101341	5.93411e-05	0.173135
METTL7A	0.000743518	-0.459337	7.45905e-09	-0.479798	4.15e-06	-0.118187	4.37e-09	-0.625	6.85859e-06	-0.3835	4.6e-05	-0.393729	0.00377	-0.65901	2e-07	-0.765501	6.09764e-51	-0.70343
METTL7B	0.258302	-0.180292	4.79631e-06	-0.413133	5.78e-27	-0.753438	1.6e-05	-0.319	1.22804e-09	-1.19947	1e-08	-0.608211	0.29	-0.265734	2.67e-06	-0.771317	gene not detected	gene not detected
MOSPD2	1.22378e-12	0.773983	2.51328e-14	0.548091	7.19e-29	0.403009	9.89e-26	0.384	2.6318e-08	0.540678	1.22e-18	0.436328	2e-07	0.614416	0.00085	0.408789	6.33985e-33	0.404302
NSDHL	1.59493e-17	0.969167	2.09089e-14	0.462012	1.92e-09	0.306985	1.68e-38	0.715	2.93495e-05	0.484199	2.97e-06	0.380594	0.000414	0.646696	0.992	0.001702	1.04459e-31	0.598362
OR6C6	0.918289	0.000282255	gene not detected	gene not detected	0.772	-0.00638766	0.626	-0.00754	gene not detected	gene not detected	gene not detected	gene not detected	gene not detected	gene not detected	gene not detected	gene not detected	gene not detected	gene not detected
OSBPL2	5.8676e-18	0.674469	1.01776e-27	0.519309	1.03e-21	0.310279	2.56e-12	0.309	1.42885e-08	0.398497	5.77e-11	0.313921	0.297	0.112699	0.172	0.104263	2.31358e-11	0.205873
PISD	1.48438e-08	0.566429	1.89797e-05	0.249479	8.32e-05	-0.119648	1.49e-10	0.17	0.00921911	0.249419	0.274	-0.0517021	0.109	-0.167678	0.303	-0.105606	gene not detected	gene not detected
PITPNM1	3.07577e-09	0.830953	0.00524773	0.204387	0.637	-0.0132831	3.36e-15	0.366	0.0221462	0.188163	0.0173	0.107903	0.749	0.0348819	0.62	-0.091914	0.988177	-0.000525435
PLA2G4C	9.8837e-19	1.38922	5.4891e-25	1.0188	6.9e-08	0.436069	2.55e-30	0.946	0.000505868	0.567022	4.99e-10	0.864237	2.6e-09	1.9529	2.42e-07	1.20939	4.41319e-08	0.47661
PLIN1	5.46997e-07	-1.01639	4.26174e-21	-1.09838	8.38e-54	-2.18703	3.24e-19	-0.264	2.68849e-20	-1.47538	5.99e-19	-1.11795	6.77e-15	-2.05768	1.49e-12	-1.90187	2.88753e-49	-1.32744
PLIN2	2.71333e-10	-1.1747	2.46452e-31	-1.29813	2.32e-59	-1.37756	1.81e-30	-1.19	0.0109224	-0.259866	3.25e-15	-0.933117	2.95e-05	-1.06943	0.00033	-0.893441	1.47608e-23	-0.436019
PLIN3	5.28732e-11	0.865567	1.881e-14	0.521812	0.402	0.0401363	4.17e-65	0.908	0.000110395	0.513642	1.01e-08	0.432234	0.00334	0.513085	0.00289	0.387566	3.25969e-16	0.404983
PLIN4	0.455335	0.139418	7.04941e-14	-0.845427	1.02e-10	-0.475867	gene not detected	gene not detected	1.43167e-05	-0.550588	2.02e-07	-0.400553	7.87e-07	-0.890387	0.000108	-0.92359	gene not detected	gene not detected
PLIN5	0.0694527	0.27827	4.81336e-11	-0.742824	gene not detected	gene not detected	0.000425	0.204	0.0401968	-0.180493	1.75e-18	-0.5039	1.51e-05	-0.870571	6.56e-06	-1.05673	gene not detected	gene not detected
PNPLA1	0.125763	0.02739	0.0864497	0.0237916	0.000655	0.0685913	0.703	-0.00577	0.0243908	-0.119353	0.000198	-0.0780493	0.651	-0.0182353	gene not detected	gene not detected	gene not detected	gene not detected
PNPLA2	0.000211331	0.401672	1.11424e-05	0.276221	4.87e-06	-0.191876	1.12e-06	0.218	0.390711	0.0685093	7.12e-06	-0.179231	0.000983	-0.305438	1.92e-05	-0.699701	1.08446e-18	-0.305198
PNPLA3	0.629176	0.0809314	2.73962e-07	-0.529029	0.732	0.0320606	9.76e-09	0.2	1.86198e-05	-0.836948	0.000989	-0.391886	0.323	-0.275944	0.0036	-0.533548	8.07342e-27	-0.892745
PNPLA4	0.913128	-0.0103963	0.283513	-0.050381	5.3e-17	-0.615358	6.88e-11	-0.188	0.00352441	-0.339968	2.71e-06	-0.369245	0.000232	-0.692137	6.44e-08	-0.651995	6.35542e-12	-0.317656
PNPLA5	0.178157	-0.0726264	7.27767e-15	-0.254578	0.328	-0.0253825	0.58	0.00702	1.39704e-05	0.366693	0.0118	-0.0712027	0.114	-0.0931265	gene not detected	gene not detected	gene not detected	gene not detected
PNPLA7	3.99538e-10	-0.657418	3.43311e-23	-0.83084	4.01e-52	-0.892645	4.22e-49	-1.08	2.43798e-17	-0.446226	7.68e-37	-0.751835	4.03e-11	-0.737921	1.48e-10	-1.65259	gene not detected	gene not detected
PPIA	3.57952e-44	1.32017	1.00977e-74	1.05905	2.4e-06	0.320553	2.35e-14	0.318	6.43822e-14	0.375865	1.32e-41	0.70498	3.3e-18	0.886791	9.94e-06	0.440999	3.29587e-82	0.403014
PPID	0.0219783	-0.187079	0.202243	0.0446969	3.79e-09	-0.29387	0.401	0.0195	0.366092	0.102589	2.25e-28	-1.38882	2.74e-13	-2.03072	0.000223	-0.401145	0.167483	0.0759937
PRKAA1	0.280057	0.117403	0.310681	-0.0610074	3.85e-19	-0.464536	3.73e-14	0.341	0.650538	-0.0420308	0.00153	-0.0738124	0.00068	-0.772219	0.875	0.020106	0.00880427	-0.0913365
PRKAA2	1.41911e-10	1.18009	1.19933e-35	1.14182	5.5e-34	1.0252	2.43e-11	0.12	2.29524e-17	1.31119	6.8e-20	1.73382	4.67e-08	2.46306	1.1e-10	2.16492	9.24767e-07	0.138844
PRKACA	0.000430779	0.338513	0.205517	0.0549956	2.94e-09	-0.179974	0.000584	0.0481	0.161623	0.114738	2.37e-05	-0.248015	0.294	-0.144822	0.000164	-0.404593	4.15403e-10	-0.160858
PRPF19	8.71155e-23	0.811443	1.65779e-46	0.64237	9.37e-05	0.13737	2.01e-31	0.646	1.822e-11	0.737678	9.19e-12	0.402935	0.548	0.0741041	0.265	0.113401	1.03449e-25	0.440163
PTGFRN	6.61509e-11	1.12829	8.04943e-24	0.860057	1.34e-10	0.47918	1.33e-29	0.596	2.39099e-12	1.28061	3.73e-12	0.851128	0.000145	1.05799	1.25e-06	0.853589	gene not detected	gene not detected
RAB18	0.00418819	0.263385	2.77213e-07	0.255125	1.81e-07	-0.173666	0.113	0.0495	0.0869966	0.138905	0.0665	0.0593291	0.353	0.173294	0.621	0.061716	gene not detected	gene not detected
RAB3GAP1	3.53687e-10	0.613379	3.27481e-23	0.472603	gene not detected	gene not detected	1.39e-40	0.567	0.00320275	0.212131	3.36e-08	0.283195	0.0108	0.300523	0.0101	0.212297	6.79391e-08	0.135998
RAB40A	0.000133261	0.109015	6.75194e-05	0.134194	gene not detected	gene not detected	0.88	-0.00263	0.397929	-0.0383038	0.118	-0.0431512	0.0134	-0.13615	gene not detected	gene not detected	0.00568291	-0.0585907
RAB40C	5.67906e-15	0.719564	1.47794e-14	0.482002	1.52e-05	0.191789	6.03e-26	0.561	0.000354473	0.214682	8.46e-09	0.36477	8.98e-05	0.554047	0.0122	-0.334853	8.53657e-08	-0.13024
RAB5C	2.31403e-16	0.816118	2.38715e-25	0.672704	5.22e-05	0.242626	4.28e-54	0.625	9.22533e-06	0.42373	6.88e-09	0.31309	0.488	0.113793	0.0427	0.19345	1.23453e-10	0.304156
RAB7A	9.53901e-08	0.427149	3.17764e-19	0.37784	0.000323	-0.101668	2.07e-34	0.474	0.533422	0.0285792	0.000288	-0.0660216	0.0442	0.172056	0.661	-0.033072	1.79019e-12	0.295194
RAP1B	0.00266227	0.248526	0.00152641	0.349381	gene not detected	gene not detected	0.00425	0.133	0.493763	-0.063217	0.717	-0.0204941	0.382	-0.106593	0.514	0.07562	1.78964e-09	0.244675
RBP1	0.0126942	-0.761234	8.82e-22	-1.55634	4.88e-63	-2.24889	3.23e-06	-0.532	0.00475987	-0.497168	2.27e-11	-1.41142	0.251	-0.593731	0.000809	-0.987777	3.25363e-32	-1.4757
RDH10	6.08418e-06	0.610199	8.59076e-05	0.299366	7.23e-07	0.29708	6.75e-05	0.335	0.329113	0.10699	0.00184	0.26093	0.151	0.305173	0.532	0.112618	gene not detected	gene not detected
RNF213	8.12827e-25	1.39244	6.60389e-25	0.896708	1.8e-59	0.81836	2.52e-44	0.917	9.89732e-09	0.797935	9.73e-21	0.846931	6.17e-13	1.41941	6.88e-05	0.579799	gene not detected	gene not detected
RSAD2	0.27568	-0.173202	0.00214298	-0.326011	9.54e-20	-0.989393	0.282	0.0233	0.69933	-0.0636758	0.000154	-0.654544	0.121	0.539892	0.22	-0.294823	0.0734495	-0.0937086
SCCPDH	5.23452e-06	0.611469	2.62422e-17	0.553607	0.0024	0.143532	1.27e-22	0.413	0.0910151	0.195191	1.29e-06	0.364072	0.168	0.243449	0.0596	0.28578	1.17338e-08	0.388889
SDR16C5	0.442072	0.0542368	0.0102081	0.101208	0.163	0.0638082	0.167	0.0188	0.0945452	0.186562	0.318	-0.0221914	0.668	-0.0197026	gene not detected	gene not detected	gene not detected	gene not detected
SET	1.17975e-12	0.770923	1.66033e-26	0.604108	1.35e-05	0.304036	1.23e-25	0.635	3.21521e-05	0.373353	4.96e-14	0.567437	0.00697	0.450544	0.000302	0.318573	6.82045e-20	0.618618
SETSIP	0.133854	0.0305429	gene not detected	gene not detected	gene not detected	gene not detected	gene not detected	gene not detected	1.41707e-07	0.539145	5.1e-09	0.35726	9.22e-05	0.545276	gene not detected	gene not detected	gene not detected	gene not detected
SIGMAR1	6.90981e-07	0.510409	4.14361e-19	0.54976	2.31e-11	0.252081	2e-26	0.577	0.0473428	0.263926	2.33e-07	0.469537	0.166	0.219223	0.163	-0.165893	0.193716	0.063016
SMIM22	0.0832556	0.339591	gene not detected	gene not detected	gene not detected	gene not detected	0.00501	0.0824	0.00106615	0.279695	0.0206	-0.0949125	0.764	-0.0289548	gene not detected	gene not detected	gene not detected	gene not detected
SMPD1	0.864451	-0.0163695	0.00337478	-0.137782	1.48e-16	-0.295198	0.0155	0.054	0.536682	0.0514813	2.77e-13	-0.475419	1.79e-05	-0.32667	0.000125	-0.531872	9.10453e-17	-0.200277
SPAST	4.11457e-13	0.677307	5.48544e-39	0.608093	1.69e-22	0.344973	8.85e-26	0.393	8.21563e-16	0.971612	0.0377	-0.0751346	1.68e-05	0.657092	0.00055	0.454531	1.082e-45	0.400317
SPG20	7.52859e-07	-0.774883	gene not detected	gene not detected	3.63e-100	-2.04811	6.76e-11	-0.115	0.00040851	-0.27266	3.58e-15	0.578871	1.04e-09	-1.5453	0.00124	-0.693862	7.04579e-35	-0.404687
SQLE	1.05688e-24	2.31819	1.23756e-25	1.43944	5.09e-87	1.94791	7.94e-74	2.02	1.10406e-16	1.59261	6.24e-27	-1.24917	8.87e-12	2.56901	1.59e-07	1.65139	1.97868e-82	2.01218
STARD13	0.0214702	0.256456	0.0558338	0.108199	1.67e-09	-0.298733	0.0943	-0.0199	0.136886	-0.108393	2.12e-29	2.02842	0.0583	-0.30903	0.00714	-0.392817	1.38305e-11	-0.285299
SYNGR2	1.12406e-22	1.12968	3.63047e-43	0.950369	2.71e-13	0.365873	1.19e-07	0.0674	5.28217e-11	0.475007	0.0105	-0.176051	9.87e-06	0.662438	0.00756	0.3015	2.03588e-33	0.659017
TBC1D20	1.00475e-27	0.99272	2.07841e-37	0.696601	1.07e-32	0.397844	4.73e-19	0.225	3.066e-18	0.861783	5.21e-15	0.526181	3.33e-13	1.00689	4.73e-06	0.383613	gene not detected	gene not detected
TMEM135	0.000358467	0.354208	2.61164e-10	0.322448	0.0223	0.142364	1.6e-09	0.303	0.0114524	0.186127	2.3e-23	0.642642	0.0151	0.458515	0.242	0.170895	2.75225e-19	0.714484
TMEM159	0.0533715	0.302014	0.344748	0.0911172	3.02e-28	-0.732545	0.0199	0.0492	0.0080804	-0.185759	2.33e-05	0.378689	0.649	-0.0552423	0.158	0.397097	4.95212e-05	-0.107251
TRAF6	0.0236837	0.184692	0.00013198	0.158642	gene not detected	gene not detected	9.46e-12	0.151	0.231639	0.0703447	0.00884	-0.128596	0.00223	-0.221905	0.504	-0.066086	0.000371374	-0.105898
TSC1	4.91156e-27	1.17355	6.43744e-20	0.613135	8.39e-28	0.608322	3.74e-36	0.616	6.76726e-09	0.794065	0.000125	-0.126829	9.78e-05	0.619296	0.146	0.171063	0.000283293	0.181318
TSPO2	1.76387e-12	0.976171	2.17476e-20	0.544929	2.01e-28	0.419344	0.000219	0.0623	0.314997	0.0939397	6.29e-11	0.50254	0.405	-0.0790248	0.00203	0.941366	7.66824e-12	-0.178284
UBE2G2	2.8221e-12	0.562217	9.54681e-09	0.250427	1.21e-25	0.68212	2.23e-07	0.203	4.36027e-05	0.267313	5.29e-05	-0.164327	0.0178	-0.313107	0.0685	-0.134164	8.90748e-07	-0.203973
VCP	4.75554e-25	0.870585	2.4289e-38	0.652628	4.55e-10	0.169324	3.74e-50	0.674	4.64646e-06	0.550288	0.00312	-0.101057	2.73e-07	0.617372	0.0363	0.196751	2.6572e-17	0.334317
VPS13A	0.000849989	0.358225	5.63705e-09	0.444262	3e-08	0.400301	2.73e-26	0.352	0.00147461	0.363246	2.02e-21	0.554603	0.00106	0.650982	0.0263	0.290496	0.781341	0.00927997
VPS13C	0.0045922	0.325204	2.90184e-08	0.325652	0.000249	0.113678	1.42e-12	0.337	0.00398973	0.234544	2.74e-12	0.603225	0.0739	0.227434	0.00141	0.401982	0.0207874	0.0616175
ZFYVE1	1.51821e-05	0.388021	4.43823e-22	0.427279	4.22e-09	0.188545	1.86e-05	0.0749	9.34944e-07	0.399835	0.000614	0.190439	0.331	0.113027	0.136	-0.174627	gene not detected	gene not detected
ZW10	4.27439e-14	0.711081	3.5537e-25	0.468377	1.26e-08	0.213382	9.31e-45	0.594	8.66243e-10	0.67347	2.77e-06	0.24171	0.00474	0.415312	0.000205	0.483669	2.26018e-18	0.348721

## Sheet: Table S5
Table S5: Classification information of different clustering methods in TCGA-LIHC.
Samole	LD Cluster	Gene Cluster	LD Score	PLIN3 Score
TCGA-2V-A95S-01	C1	C1	High	High_PLIN3
TCGA-2Y-A9GS-01	C2	C2	High	High_PLIN3
TCGA-2Y-A9GT-01	C2	C2	Lower	Low_PLIN3
TCGA-2Y-A9GU-01	C2	C2	Lower	Low_PLIN3
TCGA-2Y-A9GV-01	C2	C2	High	High_PLIN3
TCGA-2Y-A9GW-01	C3	C3	Lower	High_PLIN3
TCGA-2Y-A9GX-01	C2	C2	High	High_PLIN3
TCGA-2Y-A9GY-01	C1	C1	High	High_PLIN3
TCGA-2Y-A9GZ-01	C2	C2	Lower	Low_PLIN3
TCGA-2Y-A9H0-01	C2	C1	High	High_PLIN3
TCGA-2Y-A9H1-01	C3	C3	Lower	Low_PLIN3
TCGA-2Y-A9H2-01	C1	C1	High	High_PLIN3
TCGA-2Y-A9H3-01	C3	C1	Lower	Low_PLIN3
TCGA-2Y-A9H4-01	C3	C2	Lower	Low_PLIN3
TCGA-2Y-A9H5-01	C2	C1	High	High_PLIN3
TCGA-2Y-A9H6-01	C3	C3	Lower	Low_PLIN3
TCGA-2Y-A9H7-01	C3	C1	High	Low_PLIN3
TCGA-2Y-A9H8-01	C3	C1	Lower	Low_PLIN3
TCGA-2Y-A9H9-01	C2	C2	Lower	Low_PLIN3
TCGA-2Y-A9HA-01	C1	C3	Lower	Low_PLIN3
TCGA-2Y-A9HB-01	C2	C2	Lower	Low_PLIN3
TCGA-3K-AAZ8-01	C2	C2	Lower	High_PLIN3
TCGA-4R-AA8I-01	C2	C2	High	Low_PLIN3
TCGA-5C-A9VG-01	C1	C1	High	High_PLIN3
TCGA-5C-A9VH-01	C1	C1	High	High_PLIN3
TCGA-5C-AAPD-01	C1	C1	High	High_PLIN3
TCGA-5R-AA1C-01	C1	C3	High	High_PLIN3
TCGA-5R-AA1D-01	C3	C1	Lower	High_PLIN3
TCGA-5R-AAAM-01	C2	C2	Lower	Low_PLIN3
TCGA-BC-4072-01	C1	C1	High	High_PLIN3
TCGA-BC-4073-01	C1	C1	High	High_PLIN3
TCGA-BC-A10Q-01	C1	C1	High	High_PLIN3
TCGA-BC-A10R-01	C3	C1	Lower	Low_PLIN3
TCGA-BC-A10S-01	C2	C2	Lower	Low_PLIN3
TCGA-BC-A10T-01	C2	C2	Lower	Low_PLIN3
TCGA-BC-A10U-01	C1	C3	High	High_PLIN3
TCGA-BC-A10W-01	C1	C1	High	High_PLIN3
TCGA-BC-A10X-01	C2	C2	Lower	Low_PLIN3
TCGA-BC-A10Y-01	C2	C2	High	High_PLIN3
TCGA-BC-A10Z-01	C2	C2	High	Low_PLIN3
TCGA-BC-A110-01	C2	C2	Lower	High_PLIN3
TCGA-BC-A112-01	C1	C1	High	High_PLIN3
TCGA-BC-A216-01	C2	C1	High	High_PLIN3
TCGA-BC-A217-01	C2	C2	High	High_PLIN3
TCGA-BC-A3KF-01	C2	C2	High	Low_PLIN3
TCGA-BC-A3KG-01	C1	C1	High	High_PLIN3
TCGA-BC-A5W4-01	C3	C2	Lower	High_PLIN3
TCGA-BC-A69H-01	C3	C1	Lower	Low_PLIN3
TCGA-BC-A69I-01	C3	C3	Lower	Low_PLIN3
TCGA-BC-A8YO-01	C2	C1	High	High_PLIN3
TCGA-BD-A2L6-01	C2	C2	Lower	Low_PLIN3
TCGA-BD-A3EP-01	C2	C1	High	High_PLIN3
TCGA-BD-A3ER-01	C2	C2	Lower	High_PLIN3
TCGA-BW-A5NO-01	C2	C2	High	High_PLIN3
TCGA-BW-A5NP-01	C1	C1	High	High_PLIN3
TCGA-BW-A5NQ-01	C1	C1	High	High_PLIN3
TCGA-CC-5258-01	C1	C1	High	High_PLIN3
TCGA-CC-5259-01	C3	C3	Lower	Low_PLIN3
TCGA-CC-5260-01	C1	C1	High	High_PLIN3
TCGA-CC-5261-01	C1	C1	High	High_PLIN3
TCGA-CC-5262-01	C2	C1	High	High_PLIN3
TCGA-CC-5263-01	C1	C1	High	High_PLIN3
TCGA-CC-5264-01	C1	C1	High	High_PLIN3
TCGA-CC-A123-01	C3	C1	High	Low_PLIN3
TCGA-CC-A1HT-01	C1	C1	High	High_PLIN3
TCGA-CC-A3M9-01	C1	C1	High	High_PLIN3
TCGA-CC-A3MA-01	C1	C1	High	High_PLIN3
TCGA-CC-A3MB-01	C2	C1	High	High_PLIN3
TCGA-CC-A3MC-01	C1	C1	Lower	Low_PLIN3
TCGA-CC-A5UC-01	C3	C1	High	High_PLIN3
TCGA-CC-A5UD-01	C1	C1	High	Low_PLIN3
TCGA-CC-A5UE-01	C1	C1	High	High_PLIN3
TCGA-CC-A7IE-01	C3	C1	High	Low_PLIN3
TCGA-CC-A7IF-01	C2	C2	Lower	Low_PLIN3
TCGA-CC-A7IG-01	C1	C1	High	High_PLIN3
TCGA-CC-A7IH-01	C2	C3	High	Low_PLIN3
TCGA-CC-A7II-01	C1	C1	High	Low_PLIN3
TCGA-CC-A7IJ-01	C1	C1	High	High_PLIN3
TCGA-CC-A7IK-01	C1	C1	High	Low_PLIN3
TCGA-CC-A7IL-01	C2	C2	Lower	Low_PLIN3
TCGA-CC-A8HS-01	C1	C1	High	High_PLIN3
TCGA-CC-A8HT-01	C1	C1	High	High_PLIN3
TCGA-CC-A8HU-01	C1	C1	High	High_PLIN3
TCGA-CC-A8HV-01	C1	C1	High	High_PLIN3
TCGA-CC-A9FS-01	C2	C2	Lower	Low_PLIN3
TCGA-CC-A9FU-01	C1	C1	High	High_PLIN3
TCGA-CC-A9FV-01	C1	C1	High	High_PLIN3
TCGA-CC-A9FW-01	C1	C1	High	High_PLIN3
TCGA-DD-A113-01	C1	C1	High	Low_PLIN3
TCGA-DD-A114-01	C1	C1	High	High_PLIN3
TCGA-DD-A115-01	C2	C2	Lower	Low_PLIN3
TCGA-DD-A116-01	C3	C3	Lower	Low_PLIN3
TCGA-DD-A118-01	C2	C1	Lower	Low_PLIN3
TCGA-DD-A119-01	C3	C3	Lower	Low_PLIN3
TCGA-DD-A11A-01	C2	C2	Lower	Low_PLIN3
TCGA-DD-A11B-01	C3	C2	Lower	Low_PLIN3
TCGA-DD-A11C-01	C2	C2	Lower	Low_PLIN3
TCGA-DD-A11D-01	C2	C2	Lower	Low_PLIN3
TCGA-DD-A1EA-01	C1	C3	High	High_PLIN3
TCGA-DD-A1EB-01	C2	C2	Lower	Low_PLIN3
TCGA-DD-A1EC-01	C1	C1	High	High_PLIN3
TCGA-DD-A1ED-01	C3	C3	Lower	Low_PLIN3
TCGA-DD-A1EE-01	C1	C3	High	High_PLIN3
TCGA-DD-A1EF-01	C1	C1	High	High_PLIN3
TCGA-DD-A1EG-01	C1	C1	High	High_PLIN3
TCGA-DD-A1EH-01	C1	C1	High	High_PLIN3
TCGA-DD-A1EI-01	C2	C1	High	Low_PLIN3
TCGA-DD-A1EJ-01	C1	C1	High	High_PLIN3
TCGA-DD-A1EK-01	C2	C2	Lower	High_PLIN3
TCGA-DD-A1EL-01	C1	C1	High	High_PLIN3
TCGA-DD-A39V-01	C3	C3	Lower	High_PLIN3
TCGA-DD-A39W-01	C2	C3	High	Low_PLIN3
TCGA-DD-A39X-01	C3	C1	Lower	Low_PLIN3
TCGA-DD-A39Y-01	C3	C1	High	High_PLIN3
TCGA-DD-A39Z-01	C3	C1	Lower	Low_PLIN3
TCGA-DD-A3A1-01	C2	C2	Lower	High_PLIN3
TCGA-DD-A3A2-01	C2	C2	Lower	Low_PLIN3
TCGA-DD-A3A3-01	C3	C3	Lower	Low_PLIN3
TCGA-DD-A3A4-01	C3	C3	Lower	Low_PLIN3
TCGA-DD-A3A5-01	C2	C2	Lower	Low_PLIN3
TCGA-DD-A3A6-01	C3	C1	Lower	Low_PLIN3
TCGA-DD-A3A7-01	C3	C1	Lower	Low_PLIN3
TCGA-DD-A3A8-01	C3	C3	Lower	Low_PLIN3
TCGA-DD-A3A9-01	C3	C1	High	High_PLIN3
TCGA-DD-A4NA-01	C1	C1	High	High_PLIN3
TCGA-DD-A4NB-01	C1	C1	High	High_PLIN3
TCGA-DD-A4ND-01	C1	C1	High	High_PLIN3
TCGA-DD-A4NE-01	C2	C2	Lower	High_PLIN3
TCGA-DD-A4NF-01	C3	C3	High	Low_PLIN3
TCGA-DD-A4NG-01	C2	C3	Lower	Low_PLIN3
TCGA-DD-A4NH-01	C1	C1	High	High_PLIN3
TCGA-DD-A4NI-01	C3	C2	Lower	Low_PLIN3
TCGA-DD-A4NJ-01	C2	C2	High	High_PLIN3
TCGA-DD-A4NK-01	C2	C2	Lower	Low_PLIN3
TCGA-DD-A4NL-01	C2	C2	Lower	Low_PLIN3
TCGA-DD-A4NN-01	C1	C1	High	High_PLIN3
TCGA-DD-A4NO-01	C2	C2	Lower	High_PLIN3
TCGA-DD-A4NP-01	C3	C3	Lower	Low_PLIN3
TCGA-DD-A4NQ-01	C1	C3	High	High_PLIN3
TCGA-DD-A4NR-01	C1	C1	High	High_PLIN3
TCGA-DD-A4NS-01	C2	C3	High	High_PLIN3
TCGA-DD-A4NV-01	C2	C2	Lower	Low_PLIN3
TCGA-DD-A73A-01	C2	C2	Lower	Low_PLIN3
TCGA-DD-A73B-01	C2	C2	Lower	Low_PLIN3
TCGA-DD-A73C-01	C2	C2	Lower	Low_PLIN3
TCGA-DD-A73D-01	C3	C2	Lower	Low_PLIN3
TCGA-DD-A73E-01	C2	C3	High	High_PLIN3
TCGA-DD-A73F-01	C2	C2	High	High_PLIN3
TCGA-DD-A73G-01	C3	C1	Lower	Low_PLIN3
TCGA-DD-AA3A-01	C1	C1	High	High_PLIN3
TCGA-DD-AAC8-01	C1	C3	High	High_PLIN3
TCGA-DD-AAC9-01	C3	C2	Lower	Low_PLIN3
TCGA-DD-AACA-01	C1	C3	High	Low_PLIN3
TCGA-DD-AACB-01	C1	C1	High	High_PLIN3
TCGA-DD-AACC-01	C3	C1	High	Low_PLIN3
TCGA-DD-AACD-01	C3	C3	Lower	Low_PLIN3
TCGA-DD-AACE-01	C2	C2	Lower	Low_PLIN3
TCGA-DD-AACF-01	C2	C2	Lower	Low_PLIN3
TCGA-DD-AACG-01	C3	C1	Lower	Low_PLIN3
TCGA-DD-AACH-01	C1	C1	High	High_PLIN3
TCGA-DD-AACI-01	C3	C1	High	Low_PLIN3
TCGA-DD-AACJ-01	C3	C3	Lower	Low_PLIN3
TCGA-DD-AACK-01	C2	C2	High	High_PLIN3
TCGA-DD-AACL-01	C1	C1	High	Low_PLIN3
TCGA-DD-AACN-01	C1	C1	High	High_PLIN3
TCGA-DD-AACO-01	C3	C2	Lower	Low_PLIN3
TCGA-DD-AACP-01	C1	C1	High	High_PLIN3
TCGA-DD-AACQ-01	C2	C2	Lower	Low_PLIN3
TCGA-DD-AACS-01	C2	C2	High	High_PLIN3
TCGA-DD-AACT-01	C2	C2	Lower	High_PLIN3
TCGA-DD-AACU-01	C1	C1	High	High_PLIN3
TCGA-DD-AACV-01	C2	C2	High	High_PLIN3
TCGA-DD-AACW-01	C3	C1	High	High_PLIN3
TCGA-DD-AACX-01	C3	C3	Lower	High_PLIN3
TCGA-DD-AACY-01	C2	C2	High	Low_PLIN3
TCGA-DD-AACZ-01	C1	C1	High	High_PLIN3
TCGA-DD-AAD0-01	C2	C3	High	High_PLIN3
TCGA-DD-AAD1-01	C1	C1	High	High_PLIN3
TCGA-DD-AAD2-01	C3	C1	Lower	High_PLIN3
TCGA-DD-AAD3-01	C2	C2	Lower	High_PLIN3
TCGA-DD-AAD5-01	C1	C1	High	High_PLIN3
TCGA-DD-AAD6-01	C3	C3	Lower	Low_PLIN3
TCGA-DD-AAD8-01	C2	C2	Lower	Low_PLIN3
TCGA-DD-AADA-01	C3	C1	Lower	Low_PLIN3
TCGA-DD-AADB-01	C1	C1	High	High_PLIN3
TCGA-DD-AADC-01	C1	C1	High	Low_PLIN3
TCGA-DD-AADD-01	C1	C1	High	High_PLIN3
TCGA-DD-AADF-01	C3	C2	Lower	Low_PLIN3
TCGA-DD-AADG-01	C2	C2	Lower	Low_PLIN3
TCGA-DD-AADI-01	C3	C1	High	Low_PLIN3
TCGA-DD-AADJ-01	C3	C1	Lower	Low_PLIN3
TCGA-DD-AADK-01	C2	C1	Lower	Low_PLIN3
TCGA-DD-AADL-01	C2	C2	High	Low_PLIN3
TCGA-DD-AADM-01	C3	C2	Lower	Low_PLIN3
TCGA-DD-AADN-01	C3	C1	Lower	High_PLIN3
TCGA-DD-AADO-01	C3	C1	Lower	High_PLIN3
TCGA-DD-AADP-01	C2	C2	High	Low_PLIN3
TCGA-DD-AADQ-01	C3	C3	Lower	High_PLIN3
TCGA-DD-AADR-01	C2	C2	Lower	High_PLIN3
TCGA-DD-AADS-01	C3	C2	Lower	Low_PLIN3
TCGA-DD-AADU-01	C3	C3	Lower	Low_PLIN3
TCGA-DD-AADV-01	C2	C2	High	High_PLIN3
TCGA-DD-AADW-01	C1	C1	High	High_PLIN3
TCGA-DD-AADY-01	C2	C1	High	Low_PLIN3
TCGA-DD-AAE0-01	C1	C1	High	High_PLIN3
TCGA-DD-AAE1-01	C3	C1	Lower	Low_PLIN3
TCGA-DD-AAE2-01	C2	C2	High	High_PLIN3
TCGA-DD-AAE3-01	C2	C2	Lower	Low_PLIN3
TCGA-DD-AAE4-01	C3	C2	Lower	Low_PLIN3
TCGA-DD-AAE6-01	C3	C1	Lower	Low_PLIN3
TCGA-DD-AAE7-01	C3	C2	Lower	Low_PLIN3
TCGA-DD-AAE9-01	C3	C3	Lower	Low_PLIN3
TCGA-DD-AAEA-01	C2	C2	Lower	Low_PLIN3
TCGA-DD-AAEB-01	C3	C3	Lower	Low_PLIN3
TCGA-DD-AAED-01	C3	C1	Lower	Low_PLIN3
TCGA-DD-AAEE-01	C3	C3	Lower	Low_PLIN3
TCGA-DD-AAEG-01	C3	C3	Lower	Low_PLIN3
TCGA-DD-AAEH-01	C2	C2	Lower	Low_PLIN3
TCGA-DD-AAEI-01	C2	C2	Lower	High_PLIN3
TCGA-DD-AAEK-01	C2	C2	Lower	High_PLIN3
TCGA-DD-AAVP-01	C3	C3	Lower	Low_PLIN3
TCGA-DD-AAVQ-01	C1	C1	High	High_PLIN3
TCGA-DD-AAVR-01	C3	C3	Lower	Low_PLIN3
TCGA-DD-AAVS-01	C1	C1	High	High_PLIN3
TCGA-DD-AAVU-01	C3	C3	Lower	High_PLIN3
TCGA-DD-AAVV-01	C1	C1	High	High_PLIN3
TCGA-DD-AAVW-01	C2	C1	High	Low_PLIN3
TCGA-DD-AAVX-01	C3	C3	Lower	Low_PLIN3
TCGA-DD-AAVY-01	C2	C2	Lower	Low_PLIN3
TCGA-DD-AAVZ-01	C1	C1	High	Low_PLIN3
TCGA-DD-AAW0-01	C2	C2	High	High_PLIN3
TCGA-DD-AAW1-01	C3	C3	Lower	Low_PLIN3
TCGA-DD-AAW2-01	C2	C2	Lower	Low_PLIN3
TCGA-DD-AAW3-01	C3	C2	Lower	Low_PLIN3
TCGA-ED-A459-01	C1	C3	High	High_PLIN3
TCGA-ED-A4XI-01	C2	C2	Lower	Low_PLIN3
TCGA-ED-A5KG-01	C1	C1	High	High_PLIN3
TCGA-ED-A627-01	C2	C1	High	High_PLIN3
TCGA-ED-A66X-01	C1	C1	High	High_PLIN3
TCGA-ED-A66Y-01	C1	C1	High	High_PLIN3
TCGA-ED-A7PX-01	C1	C1	High	High_PLIN3
TCGA-ED-A7PY-01	C3	C1	Lower	Low_PLIN3
TCGA-ED-A7PZ-01	C3	C1	Lower	Low_PLIN3
TCGA-ED-A7XO-01	C2	C2	Lower	High_PLIN3
TCGA-ED-A7XP-01	C1	C3	Lower	Low_PLIN3
TCGA-ED-A82E-01	C1	C1	High	High_PLIN3
TCGA-ED-A8O5-01	C2	C1	High	High_PLIN3
TCGA-ED-A8O6-01	C1	C1	High	High_PLIN3
TCGA-ED-A97K-01	C1	C1	High	High_PLIN3
TCGA-EP-A12J-01	C2	C2	High	High_PLIN3
TCGA-EP-A26S-01	C3	C3	Lower	Low_PLIN3
TCGA-EP-A2KA-01	C1	C1	High	High_PLIN3
TCGA-EP-A2KB-01	C3	C1	High	High_PLIN3
TCGA-EP-A2KC-01	C2	C3	Lower	Low_PLIN3
TCGA-EP-A3JL-01	C3	C3	Lower	Low_PLIN3
TCGA-EP-A3RK-01	C1	C3	High	High_PLIN3
TCGA-ES-A2HS-01	C3	C2	Lower	Low_PLIN3
TCGA-ES-A2HT-01	C3	C2	Lower	Low_PLIN3
TCGA-FV-A23B-01	C1	C1	High	High_PLIN3
TCGA-FV-A2QQ-01	C3	C3	High	Low_PLIN3
TCGA-FV-A2QR-01	C2	C2	High	High_PLIN3
TCGA-FV-A3I0-01	C1	C1	High	High_PLIN3
TCGA-FV-A3I1-01	C2	C1	High	High_PLIN3
TCGA-FV-A3R2-01	C1	C2	High	Low_PLIN3
TCGA-FV-A3R3-01	C1	C1	High	High_PLIN3
TCGA-FV-A495-01	C3	C3	Lower	Low_PLIN3
TCGA-FV-A496-01	C2	C2	Lower	Low_PLIN3
TCGA-FV-A4ZP-01	C3	C1	Lower	High_PLIN3
TCGA-FV-A4ZQ-01	C1	C1	High	High_PLIN3
TCGA-G3-A25S-01	C3	C3	High	High_PLIN3
TCGA-G3-A25T-01	C1	C1	High	High_PLIN3
TCGA-G3-A25U-01	C2	C2	Lower	Low_PLIN3
TCGA-G3-A25V-01	C2	C3	Lower	Low_PLIN3
TCGA-G3-A25X-01	C1	C1	High	High_PLIN3
TCGA-G3-A25Y-01	C1	C1	High	High_PLIN3
TCGA-G3-A25Z-01	C2	C2	Lower	Low_PLIN3
TCGA-G3-A3CG-01	C2	C2	Lower	Low_PLIN3
TCGA-G3-A3CH-01	C2	C2	Lower	Low_PLIN3
TCGA-G3-A3CI-01	C2	C2	Lower	Low_PLIN3
TCGA-G3-A3CJ-01	C3	C3	Lower	Low_PLIN3
TCGA-G3-A3CK-01	C3	C3	Lower	Low_PLIN3
TCGA-G3-A5SI-01	C2	C2	Lower	Low_PLIN3
TCGA-G3-A5SJ-01	C1	C1	High	High_PLIN3
TCGA-G3-A5SK-01	C2	C2	Lower	Low_PLIN3
TCGA-G3-A5SL-01	C3	C3	Lower	Low_PLIN3
TCGA-G3-A5SM-01	C2	C2	Lower	High_PLIN3
TCGA-G3-A6UC-01	C2	C2	Lower	Low_PLIN3
TCGA-G3-A7M5-01	C2	C2	Lower	Low_PLIN3
TCGA-G3-A7M6-01	C1	C1	High	High_PLIN3
TCGA-G3-A7M7-01	C3	C3	Lower	Low_PLIN3
TCGA-G3-A7M8-01	C2	C2	Lower	Low_PLIN3
TCGA-G3-A7M9-01	C1	C1	High	High_PLIN3
TCGA-G3-AAUZ-01	C3	C2	Lower	Low_PLIN3
TCGA-G3-AAV0-01	C2	C2	Lower	Low_PLIN3
TCGA-G3-AAV1-01	C3	C3	High	Low_PLIN3
TCGA-G3-AAV2-01	C3	C3	Lower	High_PLIN3
TCGA-G3-AAV3-01	C3	C3	High	High_PLIN3
TCGA-G3-AAV4-01	C2	C3	High	High_PLIN3
TCGA-G3-AAV5-01	C3	C3	Lower	Low_PLIN3
TCGA-G3-AAV6-01	C1	C1	High	High_PLIN3
TCGA-G3-AAV7-01	C1	C1	High	High_PLIN3
TCGA-GJ-A3OU-01	C1	C1	High	High_PLIN3
TCGA-GJ-A6C0-01	C2	C2	High	High_PLIN3
TCGA-GJ-A9DB-01	C2	C2	High	High_PLIN3
TCGA-HP-A5MZ-01	C2	C2	Lower	High_PLIN3
TCGA-HP-A5N0-01	C2	C2	Lower	Low_PLIN3
TCGA-K7-A5RF-01	C2	C2	Lower	Low_PLIN3
TCGA-K7-A5RG-01	C2	C2	High	High_PLIN3
TCGA-K7-A6G5-01	C2	C2	Lower	High_PLIN3
TCGA-K7-AAU7-01	C1	C1	High	High_PLIN3
TCGA-KR-A7K0-01	C3	C3	Lower	Low_PLIN3
TCGA-KR-A7K2-01	C3	C1	Lower	Low_PLIN3
TCGA-KR-A7K7-01	C3	C3	Lower	High_PLIN3
TCGA-KR-A7K8-01	C2	C2	High	High_PLIN3
TCGA-LG-A6GG-01	C2	C2	High	High_PLIN3
TCGA-LG-A9QC-01	C1	C3	Lower	Low_PLIN3
TCGA-LG-A9QD-01	C3	C2	Lower	Low_PLIN3
TCGA-MI-A75C-01	C3	C3	Lower	Low_PLIN3
TCGA-MI-A75E-01	C2	C2	Lower	High_PLIN3
TCGA-MI-A75G-01	C2	C2	Lower	Low_PLIN3
TCGA-MI-A75H-01	C3	C3	Lower	Low_PLIN3
TCGA-MI-A75I-01	C2	C2	Lower	High_PLIN3
TCGA-MR-A520-01	C2	C2	Lower	Low_PLIN3
TCGA-MR-A8JO-01	C3	C1	Lower	Low_PLIN3
TCGA-NI-A4U2-01	C2	C2	Lower	Low_PLIN3
TCGA-NI-A8LF-01	C2	C2	Lower	Low_PLIN3
TCGA-O8-A75V-01	C3	C3	Lower	Low_PLIN3
TCGA-PD-A5DF-01	C2	C2	High	High_PLIN3
TCGA-QA-A7B7-01	C2	C2	High	High_PLIN3
TCGA-RC-A6M3-01	C1	C1	High	High_PLIN3
TCGA-RC-A6M4-01	C3	C3	Lower	Low_PLIN3
TCGA-RC-A6M5-01	C3	C1	Lower	High_PLIN3
TCGA-RC-A6M6-01	C1	C1	High	High_PLIN3
TCGA-RC-A7S9-01	C3	C1	Lower	High_PLIN3
TCGA-RC-A7SB-01	C2	C2	Lower	Low_PLIN3
TCGA-RC-A7SF-01	C2	C2	Lower	Low_PLIN3
TCGA-RC-A7SH-01	C1	C1	High	High_PLIN3
TCGA-RC-A7SK-01	C2	C2	High	High_PLIN3
TCGA-RG-A7D4-01	C1	C1	High	Low_PLIN3
TCGA-T1-A6J8-01	C2	C2	Lower	Low_PLIN3
TCGA-UB-A7MA-01	C1	C1	High	High_PLIN3
TCGA-UB-A7MB-01	C2	C2	High	High_PLIN3
TCGA-UB-A7MC-01	C1	C3	High	Low_PLIN3
TCGA-UB-A7MD-01	C1	C3	High	High_PLIN3
TCGA-UB-A7ME-01	C2	C1	High	Low_PLIN3
TCGA-UB-A7MF-01	C3	C1	High	High_PLIN3
TCGA-UB-AA0U-01	C2	C2	High	High_PLIN3
TCGA-UB-AA0V-01	C2	C2	Lower	Low_PLIN3
TCGA-WJ-A86L-01	C2	C2	Lower	High_PLIN3
TCGA-WQ-A9G7-01	C1	C1	High	Low_PLIN3
TCGA-WQ-AB4B-01	C3	C2	Lower	Low_PLIN3
TCGA-WX-AA44-01	C1	C1	High	High_PLIN3
TCGA-WX-AA46-01	C2	C2	Lower	Low_PLIN3
TCGA-WX-AA47-01	C3	C3	Lower	Low_PLIN3
TCGA-XR-A8TC-01	C2	C1	High	Low_PLIN3
TCGA-XR-A8TD-01	C2	C2	Lower	Low_PLIN3
TCGA-XR-A8TE-01	C1	C3	High	Low_PLIN3
TCGA-XR-A8TF-01	C3	C2	Lower	Low_PLIN3
TCGA-XR-A8TG-01	C2	C2	High	High_PLIN3
TCGA-YA-A8S7-01	C1	C1	High	High_PLIN3
TCGA-ZP-A9CV-01	C1	C3	High	High_PLIN3
TCGA-ZP-A9CY-01	C2	C2	Lower	Low_PLIN3
TCGA-ZP-A9CZ-01	C2	C1	High	High_PLIN3
TCGA-ZP-A9D0-01	C3	C2	Lower	Low_PLIN3
TCGA-ZP-A9D1-01	C2	C2	Lower	Low_PLIN3
TCGA-ZP-A9D2-01	C1	C1	High	High_PLIN3
TCGA-ZP-A9D4-01	C3	C3	Lower	Low_PLIN3
TCGA-ZS-A9CD-01	C2	C3	Lower	High_PLIN3
TCGA-ZS-A9CE-01	C2	C2	Lower	Low_PLIN3
TCGA-ZS-A9CF-01	C2	C2	Lower	High_PLIN3
TCGA-ZS-A9CG-01	C3	C3	Lower	Low_PLIN3

## Sheet: Table S6
Table S6 : Cluster-specific differential expression genes of the associated HCC LD clusters.
Differentially expressed genes in Cluster1				Differentially expressed genes in Cluster2				Differentially expressed genes in Cluster3
Symbol	log2FC (Cluster1/Cluster(2+3))	p-value		Symbol	log2FC (Cluster2/Cluster(1+3))	p-value		Symbol	log2FC (Cluster3/Cluster(1+2))	p-value
CYP2A6	-4.27418	1.64392e-29		AFP	-2.44428	6.6175e-12		HSD17B13	-2.79374	2.24454e-15
TAT	-3.52242	9.36795e-32		SPP1	-2.11903	3.42526e-09		DSG2	-1.86427	1.90798e-26
SLC10A1	-3.44487	6.25874e-34		TESC	-2.11419	1.63988e-21		MBOAT1	-1.78663	3.76448e-31
CYP8B1	-3.33445	2.11634e-27		LCN2	-2.10958	2.93395e-11		PRSS8	-1.71006	2.93106e-11
SLC22A1	-3.29556	5.77696e-27		REG3A	-2.0656	2.35461e-07		HSPG2	-1.6889	2.11113e-27
HSD17B13	-3.1254	4.57681e-20		EPS8L3	-1.86413	7.96773e-21		PRG4	-1.66238	1.67413e-10
HPD	-3.09055	2.82366e-21		PGC	-1.85276	3.95419e-09		ITGB1	-1.65666	6.30718e-34
GLYAT	-2.98826	1.25893e-30		RBP1	-1.78866	2.07043e-16		SEC24C	-1.65625	1.31709e-32
THRSP	-2.89661	3.38087e-18		REG1A	-1.72981	1.02776e-08		GPR37	-1.61779	4.7549e-17
HRG	-2.84515	2.52378e-21		FAM3B	-1.72785	8.62329e-14		INHBE	-1.60148	6.52297e-13
SERPINC1	-2.82017	7.6643e-30		DKK1	-1.66045	1.483e-11		SERPINE1	-1.57791	8.60211e-15
CYP2A7	-2.77787	1.59137e-20		BAMBI	-1.64321	3.1358e-21		COL3A1	-1.55804	4.98612e-12
ALDOB	-2.76991	2.48702e-27		CYP2E1	-1.6263	2.22181e-05		SMC4	-1.55661	1.69349e-35
ADH4	-2.72114	6.55552e-16		MDK	-1.62318	4.17751e-17		INHBC	-1.53551	9.33196e-14
HP	-2.62648	2.57313e-26		RELN	-1.54952	1.62976e-12		THRSP	-1.5244	1.55337e-05
HPR	-2.62358	2.45677e-30		LYZ	-1.53192	2.5081e-09		SSX1	-1.50104	2.64904e-07
TTC36	-2.62157	1.38794e-26		S100P	-1.52899	2.96388e-06		SMARCC2	-1.49393	3.08953e-41
F9	-2.60656	3.00446e-24		ETV4	-1.52048	9.61361e-14		TUBA1B	-1.48956	7.76502e-27
SLC27A5	-2.59025	1.14561e-40		CA9	-1.49923	2.27047e-09		FGFR2	-1.46416	2.11159e-09
RTP3	-2.5511	5.82231e-28		GAL3ST1	-1.48895	2.20545e-12		TOP2A	-1.44438	2.78705e-16
FETUB	-2.52946	1.13042e-23		RHBG	-1.47311	8.18861e-08		PTGFR	-1.44041	1.18498e-16
APOC3	-2.49023	6.6729e-27		FXYD2	-1.468	1.14135e-11		FLNA	-1.43158	1.14139e-19
CYP3A4	-2.47875	5.21261e-09		SPHK1	-1.43194	3.56719e-13		COL1A1	-1.42874	1.56361e-09
SLC25A47	-2.46211	5.86651e-15		EPCAM	-1.38873	9.63129e-06		ECT2	-1.4286	3.49829e-27
CCL16	-2.45987	3.08274e-25		USH1C	-1.3845	2.24156e-11		LPCAT3	-1.42545	3.03599e-26
GYS2	-2.42107	5.27483e-28		PITX1	-1.38053	5.25398e-16		ERICH5	-1.41305	9.15249e-08
ADH1B	-2.41852	5.00718e-21		PYCR1	-1.36138	3.81612e-10		LTBP1	-1.41201	1.5374e-23
TTR	-2.41712	2.44993e-24		DUSP9	-1.35699	3.23353e-10		CAV2	-1.40903	7.97347e-21
HSD11B1	-2.4109	1.69921e-13		SLC6A8	-1.35443	5.87987e-13		PFKFB3	-1.40892	1.92183e-15
APOF	-2.41024	8.80029e-24		SOX9	-1.35232	3.57004e-12		MAT2A	-1.40217	2.61384e-35
PCK1	-2.40947	1.33862e-18		RHOBTB1	-1.34048	5.88334e-15		FOXM1	-1.39902	1.62194e-19
CPS1	-2.37913	6.43795e-15		NQO1	-1.31076	2.11775e-05		ZNF770	-1.39851	1.07237e-26
RDH16	-2.37217	2.84965e-23		DCDC2	-1.2826	1.83785e-09		FRRS1	-1.39658	1.17617e-22
AQP9	-2.36446	8.86862e-18		TMSB10	-1.27411	7.934e-18		CXCL8	-1.37617	7.62071e-09
ADH1C	-2.32366	1.59034e-13		DMKN	-1.27163	1.53934e-14		DDR1	-1.35601	9.99086e-14
SDS	-2.29386	6.4622e-11		PCSK1N	-1.26899	9.5252e-11		MATN2	-1.35482	5.32242e-20
SPP2	-2.28932	4.17734e-16		SPINK1	-1.24702	0.00156798		HMGN4	-1.35138	6.87484e-32
BHMT	-2.27514	1.09877e-16		C4orf48	-1.24249	4.84816e-17		TBX15	-1.35051	6.45251e-13
GSTA1	-2.26008	1.26971e-15		GPX2	-1.23498	3.22545e-06		RAB11FIP1	-1.34946	8.09623e-25
ACSM2A	-2.26003	7.06886e-34		MISP	-1.23297	1.68022e-09		COL1A2	-1.34168	1.06355e-10
UGT2B10	-2.22029	5.21997e-20		ADRA2C	-1.23289	1.21711e-12		FGF21	-1.33973	4.5192e-06
ASPDH	-2.21041	1.66706e-27		CYBA	-1.22624	4.23113e-12		APP	-1.33862	2.62206e-21
HSD17B6	-2.20787	3.61435e-23		CPLX2	-1.21763	2.98186e-06		PGM2	-1.33546	1.26434e-28
CYP4A11	-2.19918	1.9483e-24		KRT19	-1.21074	5.0303e-06		C12orf75	-1.33513	8.05359e-12
GLYATL1	-2.19287	3.19626e-33		SLC29A4	-1.20861	7.39832e-10		HIF1A	-1.33256	1.67989e-24
SULT2A1	-2.18645	3.07259e-17		MARCKSL1	-1.19443	4.45229e-19		RECQL	-1.33151	1.75377e-34
SAA1	-2.17824	1.00057e-08		BEX2	-1.19186	4.85585e-07		ANO1	-1.32635	4.73568e-11
CYP4F2	-2.17029	1.06215e-24		TRIM50	-1.18537	2.8452e-09		CYP4F22	-1.32403	3.1627e-08
AGXT	-2.16505	3.06097e-23		IGF2	-1.17678	0.0041618		LUM	-1.32246	1.32045e-06
CYP2C8	-2.13726	2.0827e-15		SYNGR1	-1.17209	6.38076e-16		ANLN	-1.31815	1.57147e-20
SLC22A7	-2.11674	4.5802e-15		IGF2BP1	-1.16411	4.71596e-12		M6PR	-1.31208	1.46306e-30
MASP2	-2.09925	9.29518e-24		NTS	-1.14923	0.000116913		BCL9L	-1.30239	3.71843e-26
HAO2	-2.08783	6.82219e-14		SRC	-1.14325	4.18422e-16		EHF	-1.30192	2.41082e-14
APOA1	-2.0802	5.74569e-15		MMP9	-1.14037	1.76031e-08		OCLN	-1.29976	2.71036e-23
ETNPPL	-2.07453	6.02111e-22		ALDH3A1	-1.13955	0.000357023		IGFALS	-1.29738	1.11417e-07
APOA5	-2.06299	5.65204e-20		CD24	-1.13718	3.20569e-05		ICAM1	-1.2956	1.52927e-15
CYP4A22	-2.05856	6.56135e-26		PAFAH1B3	-1.13211	1.52956e-14		CYP2A7	-1.29534	5.04322e-05
PON1	-2.05326	2.85484e-19		BPIFB2	-1.13039	2.52029e-06		C16orf58	-1.28845	7.94286e-27
CFHR3	-2.05209	1.11513e-17		ZNF703	-1.12378	1.68351e-14		KRT19	-1.28649	6.01982e-06
ACSM5	-2.042	3.41945e-22		GNG4	-1.12289	9.12516e-10		KLF10	-1.28626	3.98968e-29
ACSM2B	-2.03209	1.95846e-29		G6PD	-1.12054	3.87853e-12		STK26	-1.28478	4.5118e-21
OTC	-2.00735	4.26792e-16		PHLDA2	-1.1136	2.02672e-10		DYNC1LI2	-1.28319	9.97252e-31
MOGAT2	-2.00148	6.56113e-22		PRAME	-1.111	8.74235e-08		BHLHE40	-1.28317	8.87179e-26
AFM	-2.00124	3.41837e-19		PDE9A	-1.11011	3.45783e-15		ELF1	-1.27987	6.14622e-32
HPX	-1.99942	1.10702e-22		FAM171A1	-1.09816	3.05945e-08		ATP8B1	-1.27699	6.72521e-32
GSTA2	-1.98824	3.05351e-09		PTGES	-1.09649	1.19389e-08		FNIP2	-1.26868	5.59746e-27
SAA4	-1.98802	4.98522e-17		BICC1	-1.09537	4.24397e-09		PRC1	-1.2651	3.51317e-20
GNMT	-1.96783	8.35386e-15		KRT23	-1.09359	0.000110311		POSTN	-1.25863	1.32943e-09
NR1I3	-1.94949	2.15315e-24		TEAD2	-1.08853	3.97533e-15		IGFBP5	-1.25404	4.25521e-12
SLC28A1	-1.94302	4.82096e-20		QSOX1	-1.0857	4.83083e-08		MMP14	-1.25254	5.4388e-17
ADH1A	-1.93184	1.13397e-16		TMC6	-1.07648	3.39756e-16		SEC14L4	-1.24829	2.80146e-12
CFHR4	-1.9195	4.82929e-19		S100A11	-1.07471	5.29742e-11		RNF40	-1.24656	7.79626e-33
ARG1	-1.90288	9.37979e-15		DLK1	-1.07432	0.000290035		TMEM45A	-1.24647	2.49746e-10
UPB1	-1.88503	7.67374e-22		MSI1	-1.07241	7.07772e-09		VGLL4	-1.24527	4.11035e-33
C6	-1.88278	2.47215e-20		OAT	-1.071	1.37318e-06		NCEH1	-1.24478	5.75303e-19
KNG1	-1.87807	3.73454e-21		TAX1BP3	-1.05904	7.61143e-20		TPX2	-1.24152	4.10661e-15
F12	-1.87295	1.7358e-21		PKM	-1.05418	1.00346e-09		CDH1	-1.24069	3.8957e-14
HAO1	-1.85355	2.54692e-22		SNCG	-1.05403	9.49938e-08		EIF3L	-1.23477	1.65804e-22
CYP7A1	-1.85295	2.66185e-10		SPINT1	-1.05356	1.73816e-05		ITPR3	-1.23354	2.64261e-15
C8A	-1.83304	2.14272e-23		SLC1A5	-1.04705	3.89091e-10		GTF2I	-1.23276	4.15915e-25
AHSG	-1.81806	5.96097e-11		CTNND2	-1.04628	6.87715e-09		DNAJC14	-1.23046	4.21278e-35
IGSF23	-1.81677	2.3285e-21		SMOX	-1.03775	1.0127e-14		STAG1	-1.22995	8.88003e-37
SLC13A5	-1.81216	1.08107e-15		LPCAT1	-1.03726	6.84782e-16		ADAM17	-1.22724	5.03594e-34
RBP4	-1.80922	7.93753e-29		CDHR2	-1.03209	3.50939e-06		MAMDC4	-1.22512	1.54257e-11
LECT2	-1.80699	1.58258e-11		MYBL2	-1.02964	1.13161e-07		THBS1	-1.22509	1.361e-11
APOA2	-1.80266	4.0173e-12		S100A6	-1.02508	4.97213e-08		SH2B3	-1.22368	7.68017e-41
FNDC5	-1.80252	1.58746e-13		AGR2	-1.02414	1.80807e-05		INCENP	-1.22296	9.18153e-32
MFSD2A	-1.80247	2.31346e-13		RPL8	-1.02058	4.21433e-24		AVPR1A	-1.22201	4.21622e-09
CDO1	-1.79505	1.49456e-20		ITM2C	-1.0197	4.39002e-12		IGSF3	-1.22093	2.89585e-15
PFKFB1	-1.7942	8.46454e-25		WNK2	-1.01939	1.08665e-10		CXCL1	-1.22069	1.70071e-06
AKR7A3	-1.79208	1.1629e-15		B3GNT3	-1.01818	3.27018e-06		MNS1	-1.21818	3.61318e-15
G6PC	-1.77567	5.28971e-15		RPL36A	-1.01495	7.90081e-26		TBC1D14	-1.21817	1.31468e-28
DAO	-1.77299	1.31464e-22		SOX4	-1.01316	4.257e-09		PCBP1	-1.21635	9.29334e-27
SERPINA11	-1.77134	1.76723e-14		TNFRSF19	-1.01038	2.02956e-08		NT5C2	-1.21528	8.22474e-28
ALDH1L1	-1.76293	2.93193e-14		TNFRSF21	-1.00357	7.26765e-11		SULF1	-1.21479	1.97161e-13
PLG	-1.76073	3.05061e-17		GLDC	1.00009	9.41913e-10		LMNB1	-1.214	1.02924e-17
UGT2B15	-1.74479	6.55634e-11		ELOVL6	1.00051	1.17947e-16		GLIS2	-1.21283	1.42219e-15
AZGP1	-1.74032	3.04065e-21		CGN	1.00065	1.28401e-11		MYO1D	-1.21256	9.39369e-20
UGT2B7	-1.71972	1.44198e-13		STEAP3	1.00201	3.30521e-13		GEM	-1.21199	1.19669e-13
CFHR5	-1.71692	1.5375e-09		SARDH	1.00374	1.09169e-16		RFTN1	-1.21122	3.75736e-17
FBP1	-1.70698	2.93863e-20		CYP2J2	1.00455	4.98959e-14		SPIN1	-1.20847	3.93935e-32
ANXA10	-1.70298	5.1904e-19		CCL25	1.00672	2.74142e-05		PRRC2B	-1.20789	1.35734e-28
F13B	-1.701	3.44353e-20		KDM8	1.0088	9.59171e-15		IGSF9	-1.20538	3.0567e-11
CYP2C9	-1.7006	3.48472e-11		ALDH6A1	1.0091	7.33338e-14		PAQR4	-1.20526	5.98251e-20
SAA2	-1.69381	1.28837e-06		CES3	1.01037	2.54906e-11		KLF11	-1.20426	1.26565e-29
CYP2B6	-1.69024	7.17697e-14		VNN1	1.01076	9.05619e-05		COL5A1	-1.20208	6.44424e-11
ANG	-1.68636	8.91009e-27		LEPR	1.01203	6.46993e-08		DNMT1	-1.20119	4.23336e-27
ABCB4	-1.67904	1.28056e-20		UGT2B4	1.01203	5.27491e-07		LAMA5	-1.19722	2.46151e-20
HMGCS2	-1.67865	2.01557e-17		SERPINA10	1.0127	1.25922e-14		RAVER1	-1.1955	1.31817e-30
DPYS	-1.67486	5.08144e-16		ISM1	1.01292	2.81544e-13		ARRDC4	-1.19297	1.88785e-14
SLC51A	-1.67448	6.59101e-17		ACACB	1.01566	2.33072e-24		RBL2	-1.19262	2.3612e-24
SEC14L2	-1.66168	1.42754e-20		ART4	1.01602	7.42358e-13		SPINT1	-1.19203	5.51097e-06
TRIM55	-1.64781	2.16331e-11		HAAO	1.01731	1.66687e-17		TXNDC5	-1.19001	1.56016e-28
C9	-1.64216	7.21568e-06		AGXT2	1.01862	2.48732e-09		TCF19	-1.18958	7.41299e-17
DCXR	-1.6376	1.26239e-26		AZGP1	1.01973	2.10822e-08		MCM2	-1.18876	2.9223e-15
ITIH1	-1.62457	6.4094e-19		LRCOL1	1.02084	7.35969e-09		CGN	-1.18586	4.50788e-14
RBP5	-1.62144	2.32229e-22		SERPINA4	1.02274	2.30657e-07		CHST9	-1.18519	7.27959e-16
GBP7	-1.60709	6.6549e-14		SLC16A2	1.02648	1.86383e-13		ONECUT1	-1.1849	1.62567e-18
A1BG	-1.60411	3.5798e-17		RBP5	1.0284	4.213e-10		F2R	-1.18415	6.0101e-18
SLC27A2	-1.60024	1.15021e-21		CAT	1.02968	8.73486e-24		TTYH3	-1.1839	2.50934e-18
PRAP1	-1.59826	1.63446e-12		PROZ	1.03588	1.01086e-09		RP2	-1.18366	7.87578e-38
FTCD	-1.57397	1.35011e-13		F2	1.03607	2.79971e-09		NID1	-1.17987	1.39048e-20
APOC1	-1.54424	4.67735e-29		SLC41A2	1.03744	9.76948e-21		MAFK	-1.17856	3.0856e-23
PIPOX	-1.53346	3.10391e-22		ADCY1	1.03917	1.88387e-14		EPB41	-1.17831	9.33003e-30
GPD1	-1.53316	5.39369e-16		CTH	1.03938	8.64032e-08		CXCL6	-1.17791	1.92033e-07
GCGR	-1.5202	5.70775e-09		CYP4F11	1.04017	3.72777e-11		SYT7	-1.17765	8.34691e-08
PCK2	-1.51737	8.40169e-29		SERPINA5	1.04351	6.68288e-09		NUSAP1	-1.17638	4.78621e-16
ITIH3	-1.5162	4.61139e-17		NUGGC	1.04394	3.8379e-11		TAF6	-1.17502	2.56169e-30
FABP1	-1.51098	8.62056e-08		SLCO2B1	1.04515	8.72443e-16		EPHA1	-1.17288	2.56507e-11
SLC38A3	-1.50545	1.61818e-17		LEAP2	1.0466	5.94172e-11		UGT2A3	-1.17235	1.91693e-09
SAA2-SAA4	-1.50537	1.34374e-06		MPPED1	1.04726	5.03256e-15		COL6A3	-1.17009	5.90205e-14
NR1I2	-1.50508	7.31229e-17		TTPA	1.04992	2.60243e-09		NOTCH2	-1.16989	7.05686e-25
C8B	-1.50357	6.69909e-19		MNS1	1.05004	5.2844e-13		CDCA8	-1.16969	2.90212e-16
APOH	-1.50319	1.76326e-12		ENPP7	1.05175	1.35231e-09		RASSF3	-1.16889	2.94786e-19
CYP17A1	-1.49813	2.16817e-07		MAGEA1	1.05349	2.65545e-05		ABCC4	-1.16857	3.31292e-17
PGLYRP2	-1.49347	8.9155e-10		RBP4	1.05369	1.06687e-10		ARFGEF2	-1.16819	6.56311e-34
ABCB11	-1.49148	5.01206e-13		GNE	1.054	1.1103e-22		MAGEA3	-1.16741	3.1165e-05
ETNK2	-1.47605	4.8594e-16		ADRA1B	1.05489	3.12446e-18		FBXO11	-1.16593	1.5589e-35
AGXT2	-1.47261	4.43838e-17		DBH	1.05781	6.96145e-17		BCOR	-1.16476	3.65991e-35
FXYD1	-1.47153	4.76444e-11		ADRA1A	1.05841	1.84754e-19		DPYD	-1.16292	3.31807e-19
AKR1D1	-1.47081	5.21873e-09		CYP17A1	1.06059	0.000132142		FOS	-1.16286	1.38744e-09
MAT1A	-1.44904	1.51496e-17		CDHR5	1.06489	3.76159e-08		BUB1B	-1.16128	4.12973e-19
CYP2D6	-1.44033	4.92639e-11		CYP1A2	1.06562	0.00055818		ENPP4	-1.16106	3.67172e-21
CES1	-1.42519	7.93021e-11		ARID3C	1.06613	1.9188e-19		PTPN11	-1.16065	1.68408e-37
BAAT	-1.41963	1.6683e-16		ENHO	1.06641	3.66294e-07		SLPI	-1.15993	0.000604227
CPN2	-1.41534	9.44443e-14		ENTPD5	1.0666	1.15747e-18		CD24	-1.15981	7.65891e-05
CYP1A2	-1.41416	1.17051e-05		UPP2	1.07064	1.41209e-08		LAMB1	-1.15975	2.96563e-14
CTH	-1.41045	2.33341e-12		FMO4	1.07204	2.90298e-17		SPTLC1	-1.15863	2.38347e-31
CES2	-1.40827	7.36036e-18		INHBE	1.07651	3.60813e-07		GCK	-1.15862	2.11303e-07
CFHR1	-1.39632	1.01197e-07		ADAMTS17	1.07734	4.17844e-17		THBS2	-1.1585	5.21647e-08
SLC2A2	-1.39622	1.39652e-11		ITIH1	1.07781	1.7677e-09		EP300	-1.15779	2.27494e-33
ALDH8A1	-1.38527	9.0162e-15		SHD	1.07995	6.15974e-13		UGT1A9	-1.15567	9.98244e-06
GPLD1	-1.38413	1.03608e-12		LRRC3	1.0801	3.5558e-17		MAZ	-1.15477	9.90207e-27
INSIG1	-1.37738	2.70937e-16		SAA2	1.08196	0.00128596		IQGAP1	-1.15286	8.96045e-23
ACOT12	-1.36888	2.79412e-13		CYP39A1	1.0841	6.72351e-09		SGCE	-1.15217	1.2469e-08
UGT1A4	-1.36704	2.77089e-06		CPED1	1.08471	7.48926e-22		RGS1	-1.15199	4.53045e-10
F2	-1.36603	3.68668e-14		MFAP3L	1.08485	8.86923e-16		LGR4	-1.15064	3.69714e-24
SERPINA4	-1.36437	2.96372e-11		TMPRSS6	1.08609	1.39937e-09		VHL	-1.14818	4.42764e-31
KLKB1	-1.35578	1.25963e-22		AADAC	1.08691	1.31389e-08		POM121	-1.1479	8.83171e-32
TM6SF2	-1.35148	2.40304e-21		DGAT2	1.08704	3.93772e-14		ATP11B	-1.1471	4.01778e-36
FGGY	-1.35065	2.38361e-15		ACSM1	1.08807	6.30155e-06		NUP153	-1.14492	1.07109e-29
XDH	-1.34643	8.19273e-14		FCAMR	1.08912	3.23128e-10		USP18	-1.1437	4.35679e-26
TMEM82	-1.34502	1.90068e-10		TRO	1.09035	1.72188e-25		MYO18A	-1.14291	5.02993e-26
AKR1C4	-1.34481	1.655e-10		CHRNA4	1.09116	3.01893e-12		PKM	-1.14129	6.50941e-10
AR	-1.344	7.67451e-16		PIK3C2G	1.09214	8.37007e-20		ITPRIPL2	-1.1355	1.31881e-25
LDHD	-1.33604	5.9336e-24		BHMT2	1.09481	4.05404e-12		FBXL14	-1.13546	1.34463e-31
ANGPTL3	-1.33152	7.85834e-13		SLC13A5	1.09603	7.06379e-07		ITGAV	-1.13531	7.1097e-17
ACOX2	-1.33115	4.44433e-22		ACMSD	1.098	2.49779e-12		ACKR3	-1.13396	1.54779e-12
TFR2	-1.33055	1.73757e-16		AASS	1.09863	7.0169e-12		RASA1	-1.13381	2.71176e-32
SRD5A2	-1.32748	1.34856e-11		SRD5A1	1.09932	9.52635e-27		LAMB3	-1.13355	7.88863e-12
PROZ	-1.32665	4.46604e-14		TF	1.1002	1.06305e-08		RAD51AP1	-1.13201	3.63371e-21
UROC1	-1.32654	6.32306e-07		CYP2C9	1.10151	9.2735e-06		PLS1	-1.13102	3.33347e-24
SERPIND1	-1.31613	5.66715e-11		COL5A3	1.10323	1.67561e-12		GINS1	-1.12936	9.80667e-17
NECAB2	-1.31537	8.60005e-11		SERPIND1	1.11399	7.15907e-09		B3GNT2	-1.12882	1.01277e-37
BDH1	-1.30839	8.08235e-22		IL27	1.11577	5.75579e-17		GLS	-1.1268	1.5375e-16
GPT	-1.30825	2.1549e-16		ARSF	1.12212	6.30548e-15		USP34	-1.12654	2.20492e-30
SLC38A4	-1.30559	2.80746e-12		RNF125	1.1225	3.19498e-32		PRRG4	-1.12625	1.7829e-21
SLCO1B1	-1.30444	2.1894e-10		TSKU	1.12328	4.64258e-11		DDX39B	-1.12435	7.42915e-24
CD14	-1.29362	2.36558e-21		CNDP1	1.12681	4.53879e-17		MAGEA1	-1.123	2.91267e-05
CYP4F3	-1.2876	5.84411e-18		EPHX2	1.13175	3.21934e-21		OAS3	-1.12247	2.80838e-19
LEAP2	-1.28075	1.23977e-14		REEP6	1.13701	3.53509e-13		PELI1	-1.12176	3.84102e-22
FABP4	-1.28063	2.48182e-10		LIPG	1.13871	1.13589e-20		HMG20A	-1.12163	1.45412e-30
HAAO	-1.27811	1.79817e-25		AADAT	1.14175	1.74001e-21		TXNIP	-1.12145	7.57634e-14
ABCG8	-1.27281	2.55264e-11		APBA1	1.14182	3.71249e-28		ZNF468	-1.12126	4.30767e-17
EHHADH	-1.27206	9.92745e-16		MTTP	1.1446	7.30764e-11		CCNA2	-1.12099	5.53709e-13
ORM2	-1.26737	4.17054e-12		CGNL1	1.14517	2.63586e-23		DCK	-1.11982	2.03349e-28
FMO3	-1.26286	1.98597e-08		LGALS4	1.14996	7.21756e-05		ZMIZ1	-1.11718	1.09852e-26
IGFBP2	-1.25738	2.49962e-08		SLC7A2	1.15174	7.59101e-14		SLC25A24	-1.11674	3.15813e-20
HGFAC	-1.25678	5.35052e-05		ACOX2	1.15207	4.06449e-18		IP6K3	-1.11622	8.74337e-08
DMGDH	-1.25091	7.64624e-15		ALB	1.15356	9.76396e-09		PLSCR1	-1.11544	2.63212e-19
ACADL	-1.24933	6.37126e-16		MASP2	1.16697	2.09469e-08		EDC4	-1.11383	6.31246e-29
NAT2	-1.24786	1.01277e-09		KLKB1	1.16779	2.27718e-18		ILK	-1.11354	1.4183e-31
C4BPA	-1.24261	2.43134e-08		CD14	1.17061	3.3007e-19		VNN1	-1.11291	5.67043e-05
EPHX1	-1.2412	4.14592e-16		IYD	1.17114	6.81695e-21		COL4A1	-1.11256	1.68281e-15
ZG16	-1.23783	2.25586e-13		CDO1	1.17902	5.25084e-10		HKDC1	-1.11245	1.02056e-07
LRCOL1	-1.23307	2.04751e-11		GNMT	1.18017	1.86035e-06		MAN2A2	-1.11107	4.41425e-26
ACMSD	-1.22807	6.64284e-14		MPDZ	1.18233	1.38019e-24		ELOVL7	-1.11088	2.75572e-09
MST1	-1.22279	2.4324e-20		BAAT	1.18795	7.77831e-13		ARL2BP	-1.11003	7.37159e-30
DIO1	-1.22071	1.04733e-07		AHSG	1.18896	9.63422e-06		CENPF	-1.10803	3.20412e-15
IGFBP1	-1.21749	5.31717e-07		F11	1.19339	1.40755e-18		STK24	-1.1078	2.89396e-26
IL27	-1.21274	3.462e-18		CDA	1.19373	5.02125e-11		KIF4A	-1.10626	3.19525e-14
LPA	-1.21189	2.57108e-16		CES2	1.19434	3.35459e-14		MAGEA6	-1.10608	3.56089e-05
PKLR	-1.20867	1.21882e-08		SAA1	1.19438	0.00115123		NCAPH	-1.1058	1.91268e-17
CDHR5	-1.20854	2.41149e-09		TMEM82	1.19464	3.24871e-09		ELOVL5	-1.10527	8.84752e-28
PHYHD1	-1.20803	8.95542e-11		EPHA1	1.1967	2.22266e-13		STX2	-1.10247	9.4894e-39
AMBP	-1.20568	1.56084e-13		BCHE	1.19939	1.21788e-08		DENND4C	-1.10244	1.07853e-28
ORM1	-1.20134	2.60783e-09		CYP4F3	1.2031	2.76961e-17		PLXNC1	-1.10191	6.36758e-18
TDO2	-1.20119	2.75367e-06		NR1I3	1.20606	2.13549e-10		FADS2	-1.09874	1.63868e-07
GCK	-1.20018	3.89955e-08		ABCG5	1.20959	2.96205e-16		MEF2A	-1.09822	4.84663e-33
AADAC	-1.1969	2.30847e-09		SLPI	1.21574	0.000113953		HIPK1	-1.09822	3.90443e-34
OSGIN1	-1.18513	2.72393e-12		NAT2	1.22422	2.94129e-10		INHBA	-1.09814	2.41943e-18
F11	-1.18408	1.42655e-16		OLFM2	1.22684	1.19543e-15		LRIG3	-1.09766	5.71817e-21
ADH6	-1.18119	3.58525e-12		SSX1	1.22711	7.18803e-06		SMC1A	-1.09695	3.9797e-31
OGDHL	-1.17818	1.47847e-09		PIPOX	1.22992	1.15354e-15		SLC3A1	-1.09679	2.2156e-10
CYP4F11	-1.1777	7.60634e-13		HPD	1.23068	0.000165322		SMC3	-1.09616	4.35025e-24
ABAT	-1.17429	4.39843e-14		PCSK6	1.23599	1.29372e-21		ZNF367	-1.09584	1.12537e-22
ALB	-1.16844	3.33376e-08		GATM	1.24164	1.09557e-15		MYBL2	-1.09481	1.41319e-07
FGA	-1.16604	2.55868e-09		NLRP6	1.24305	2.97874e-24		GLDC	-1.09449	3.88427e-10
ENPP7	-1.15622	2.00361e-10		TM6SF2	1.2491	4.67434e-20		RBBP8	-1.09371	2.60058e-28
SHD	-1.15467	2.1711e-13		APOA1	1.2623	1.20934e-06		HYOU1	-1.09316	1.41312e-22
FGB	-1.15352	1.88133e-07		C8B	1.26243	1.06055e-14		GOLIM4	-1.09282	8.98188e-24
CFHR2	-1.15351	3.42686e-17		SLC17A4	1.26246	1.62298e-17		NCK2	-1.09146	1.23716e-11
AMDHD1	-1.15246	1.84541e-13		TFR2	1.2633	2.17936e-16		MMP7	-1.09105	2.17093e-05
PRODH2	-1.15152	6.08061e-10		HPGD	1.26379	1.06633e-06		BRD3	-1.09075	4.59464e-30
TF	-1.14632	1.39567e-08		SCP2	1.26701	1.38117e-30		EIF3A	-1.09006	3.74725e-27
ABCA6	-1.14358	2.3277e-15		PDK4	1.27615	8.54661e-13		GSTT2B	-1.08968	3.37264e-10
UGT2B4	-1.13845	7.14742e-08		ADH1A	1.29111	1.35353e-08		TEAD1	-1.08934	1.48004e-25
RGN	-1.1369	1.93926e-15		PCK2	1.2921	1.4117e-22		EPCAM	-1.0892	0.00128151
SLC46A3	-1.13185	6.64974e-10		AR	1.29351	3.54821e-16		ZNF217	-1.08854	3.63379e-24
ABCG5	-1.12784	6.63978e-13		IGSF23	1.30009	3.99725e-12		ATP11A	-1.08819	3.04977e-24
APOM	-1.11798	4.60871e-09		UGT1A9	1.30294	7.9424e-08		CA9	-1.08701	6.53781e-05
UGT2B17	-1.11774	2.00811e-05		FBXO2	1.30363	1.50324e-13		SUSD6	-1.08656	6.2893e-31
SARDH	-1.11195	1.36773e-18		CES1	1.31277	3.45292e-10		APAF1	-1.08546	7.80276e-37
CYP2A13	-1.11179	8.95382e-11		ZG16	1.31375	1.5932e-16		SPINT2	-1.08524	2.16062e-06
GFRA1	-1.10356	1.28433e-09		ALDH8A1	1.31541	1.09097e-14		SIPA1L3	-1.0805	2.66697e-25
GREM2	-1.10229	4.18666e-07		INSIG1	1.32255	1.45761e-16		B4GALT5	-1.08022	9.47808e-25
SPDYC	-1.10062	9.843e-18		HPX	1.32365	4.63241e-11		PIAS3	-1.07969	4.28697e-29
SERPINF2	-1.09989	3.742e-10		CPN2	1.32374	2.7719e-13		MYOF	-1.07902	1.53984e-16
KHK	-1.09769	1.77712e-14		FMO3	1.32451	5.25762e-10		MLLT11	-1.07835	4.51221e-16
TMPRSS6	-1.09683	6.14863e-09		CYP2C18	1.32515	6.32031e-13		PDIA6	-1.07825	9.32543e-24
LCAT	-1.09284	2.42162e-11		ELFN1	1.33135	6.5298e-14		PPP1R18	-1.07726	2.38034e-19
PON3	-1.08824	2.70946e-14		PON1	1.33662	2.601e-09		UHRF1	-1.07723	7.35846e-17
SLC6A1	-1.0869	9.38976e-09		SLC51A	1.33671	5.14833e-12		PATL1	-1.0769	5.30231e-35
RAMP1	-1.08613	1.76074e-08		EHHADH	1.34374	2.21615e-19		TSPAN12	-1.07658	9.23861e-16
PROC	-1.08173	7.56141e-14		SLC38A3	1.35473	1.1973e-15		CALU	-1.076	1.83979e-27
FGG	-1.08154	6.20973e-08		KCNJ4	1.35552	4.10092e-22		TUSC3	-1.07565	6.83506e-10
APCS	-1.07655	1.05915e-05		SLC38A4	1.35862	1.50774e-14		NCAPG2	-1.07514	1.05561e-26
ACSM1	-1.07612	2.16953e-05		ACADL	1.35973	7.00097e-21		ARHGAP21	-1.07509	1.07997e-35
ACSL1	-1.0752	3.08536e-12		ASPDH	1.36187	2.04345e-11		VIL1	-1.07438	5.42506e-06
HGD	-1.07161	1.0177e-11		SLC25A15	1.36335	4.11387e-21		KMT2E	-1.07387	1.46503e-31
CYP11A1	-1.06744	5.65989e-12		UGT1A4	1.36461	8.6343e-07		NAV2	-1.07336	8.56247e-20
TSKU	-1.06293	3.68515e-09		IGFALS	1.36495	1.82151e-09		UNC5B	-1.07029	2.95057e-17
AVPR1A	-1.05957	2.34104e-07		PRSS8	1.36748	1.6046e-08		TOPBP1	-1.06945	1.31235e-30
CYP27A1	-1.05904	2.58701e-13		APOA5	1.3711	5.69241e-10		MOB3B	-1.06857	1.01859e-18
MT1X	-1.05841	2.91892e-05		ABCA6	1.38715	2.67785e-25		RGS16	-1.0685	3.46841e-10
CPB2	-1.05652	1.7576e-11		SLC22A25	1.39102	1.84409e-25		KIF23	-1.06738	6.72495e-19
RNASE4	-1.05165	2.31814e-21		ABCG8	1.39227	9.92756e-15		COX7B2	-1.0673	0.000310618
MTTP	-1.05095	1.54424e-08		F12	1.39406	3.93161e-13		KLF13	-1.06704	1.37604e-23
SHMT1	-1.05026	1.0254e-14		SLC1A1	1.39909	6.49146e-14		ADAM9	-1.0665	3.09285e-14
SERPINA6	-1.04897	5.99271e-12		CMBL	1.40607	7.8059e-21		MFAP3	-1.0653	4.24304e-28
BBOX1	-1.04357	8.60366e-07		C8A	1.40751	4.5114e-15		CLGN	-1.06524	1.44275e-07
CYP2J2	-1.04065	1.14692e-13		ETNK2	1.41111	3.65719e-16		HNF1A	-1.06437	6.23835e-23
ALPL	-1.03712	4.23202e-08		ACSL1	1.41168	2.93679e-23		KIF18B	-1.06367	2.71824e-15
CHAD	-1.03673	4.77627e-12		UGT2B17	1.4203	9.12245e-09		TC2N	-1.06233	4.22926e-11
KMO	-1.03414	4.76277e-12		HAL	1.42654	2.36609e-08		KIFC1	-1.06225	3.07228e-11
GPR88	-1.03387	0.000112734		CPS1	1.42678	1.69248e-06		KRT7	-1.06222	0.000143039
GADD45G	-1.02762	4.28949e-11		SLC2A2	1.43622	2.1405e-13		FASN	-1.06141	6.44418e-13
CYP2C18	-1.02031	2.12392e-07		CP	1.43693	5.89111e-16		RNF31	-1.06072	3.46819e-32
SLC6A13	-1.01737	7.83977e-15		HPR	1.4383	5.49681e-10		JUN	-1.06027	6.85485e-19
SERPINA7	-1.00173	0.000256305		GLS2	1.45004	3.16429e-20		FADS1	-1.05816	2.77626e-09
TBC1D22B	1.00032	4.63942e-39		MAMDC4	1.45343	2.19028e-18		HMMR	-1.05788	5.46479e-16
FAM102B	1.00046	4.71788e-31		HP	1.45748	4.18923e-09		ACO2	-1.0568	7.63248e-23
TNFRSF11B	1.0006	7.75397e-09		SEC14L2	1.46936	1.12945e-17		ISM1	-1.05579	1.32349e-12
ARL4A	1.00087	2.8991e-17		SRD5A2	1.47835	1.18992e-15		AKAP9	-1.0554	9.37946e-25
B3GNT9	1.00103	2.32954e-19		CFHR4	1.48573	1.15753e-12		ZRANB1	-1.05498	3.70113e-24
ALDH18A1	1.00104	1.10909e-29		FBP1	1.48773	6.49684e-17		GOLGA4	-1.05477	2.3554e-33
ZSCAN18	1.00116	6.09339e-15		UGT2B7	1.49007	2.36323e-11		GPC6	-1.05465	5.83628e-13
SNX10	1.00173	1.72589e-11		HAO1	1.49212	7.78112e-16		TBC1D8	-1.05437	1.97651e-26
RMI2	1.00175	8.4256e-15		TBX15	1.49391	5.10363e-18		HGS	-1.05393	2.10339e-25
MAP3K8	1.00202	1.52707e-16		PRAMEF10	1.49655	4.06518e-23		KIDINS220	-1.05071	2.24843e-31
TNIK	1.00207	2.23797e-18		DMGDH	1.49856	1.02396e-23		GPRC5B	-1.05061	1.21885e-13
C19orf48	1.00247	8.21523e-21		GPR37	1.49863	8.68637e-17		CDC42SE1	-1.05045	3.82434e-29
CHST3	1.00262	1.07658e-21		FGGY	1.49991	5.99296e-21		DEK	-1.05015	1.96078e-23
CTTNBP2NL	1.00263	5.53017e-32		DPYS	1.50244	2.98996e-14		MIB1	-1.04976	1.48999e-28
KIF20B	1.00264	2.94713e-35		HMGCS2	1.50438	1.9379e-15		MED14	-1.04899	5.07056e-37
CHST4	1.00273	9.18384e-10		SLC46A3	1.5107	6.11925e-19		SP3	-1.04892	1.18606e-34
PLSCR1	1.00301	3.21772e-16		CCL16	1.5123	1.40737e-10		GPC1	-1.04879	1.86816e-10
IGSF1	1.00305	9.26744e-12		G0S2	1.51282	2.95906e-14		RALGAPA2	-1.04833	1.51964e-27
TAP1	1.00318	1.05569e-16		ABAT	1.51401	3.17778e-26		MMP2	-1.04731	4.77426e-08
SLC37A1	1.00321	3.16139e-26		ARRDC4	1.51813	2.05255e-27		GCA	-1.04653	3.9316e-21
PPARD	1.00327	1.75919e-25		A1BG	1.51891	5.61481e-17		KIF20A	-1.04586	1.19878e-12
PKN1	1.00329	9.09433e-21		OTC	1.52181	1.96336e-10		CITED2	-1.0455	5.14859e-20
SAE1	1.00354	2.91314e-37		CFHR3	1.52732	5.4181e-11		MELK	-1.04549	7.22877e-14
ERP27	1.00357	9.08358e-16		GCGR	1.52801	7.05098e-10		EPB41L2	-1.0447	2.57189e-21
TGIF2	1.00367	3.71191e-24		SLCO1B1	1.53062	2.03064e-15		SKAP2	-1.0443	2.43166e-18
TCERG1	1.00367	9.59365e-41		CFHR5	1.53929	1.42597e-08		NUMA1	-1.04356	1.99382e-31
AP3M2	1.00406	5.31831e-40		ACSM2B	1.5413	4.02973e-18		PLEKHA7	-1.04354	2.26243e-27
UNC13D	1.00417	7.18489e-20		AKR7A3	1.54298	6.93369e-13		PIP5K1A	-1.04346	6.85462e-26
ANKRD13D	1.00434	7.94396e-35		KNG1	1.55983	5.14022e-16		C15orf48	-1.04291	7.20427e-07
WDR91	1.00437	1.50506e-29		UROC1	1.56164	5.14879e-10		CARM1	-1.04183	1.06034e-27
EHMT2	1.00439	9.2471e-32		CYP2A13	1.56346	2.88591e-23		CDK2AP1	-1.04038	1.29954e-26
TMEM54	1.00456	4.75877e-09		PLG	1.56568	4.72913e-15		TNC	-1.03846	4.30509e-12
MOB1A	1.00476	9.53771e-38		SLC27A2	1.5774	2.62325e-23		ZNF384	-1.03725	1.30106e-30
BEND3	1.00482	9.21477e-46		PGLYRP2	1.57897	7.64491e-12		CHML	-1.03698	1.69479e-17
NUP107	1.00505	8.21794e-39		F13B	1.58062	3.41053e-19		RAPGEF5	-1.03634	1.87011e-24
RBM38	1.00518	3.39101e-26		G6PC	1.58753	2.80027e-13		HLTF	-1.03618	2.10697e-25
HLA-DRA	1.0052	1.86021e-09		ADH1B	1.621	1.36755e-10		HBP1	-1.03581	1.14339e-24
AMD1	1.0058	3.30023e-39		C6	1.6242	1.24952e-16		DNAJC11	-1.03498	2.34468e-28
COL4A5	1.00594	3.6904e-12		CYP4F22	1.62443	1.49989e-13		ZNF83	-1.03437	1.46724e-12
ZC2HC1A	1.00611	7.02966e-31		GHR	1.62812	4.5579e-29		CRY1	-1.03387	3.74912e-34
DVL3	1.00677	5.13749e-38		C9	1.63289	2.71602e-06		TCF12	-1.03375	2.60348e-32
PABPC1	1.00681	1.80846e-21		AGXT	1.63441	1.71443e-14		NUP205	-1.0328	8.98379e-31
MLLT6	1.00683	1.45726e-32		APOC3	1.63744	1.17239e-12		NIPA2	-1.03247	1.65552e-29
TIGD1	1.00712	2.10706e-31		DIO1	1.64375	1.66418e-14		FAM102A	-1.03216	3.1771e-20
KCNQ1	1.00716	1.95612e-14		SERPINA11	1.65609	5.67977e-14		CDR2	-1.03202	2.35733e-33
CBX3	1.00732	9.94523e-50		GSTA1	1.65821	1.43801e-09		PLSCR4	-1.03183	7.89784e-18
MSI1	1.00738	2.53952e-07		SLC27A5	1.65944	5.12574e-17		LTBP4	-1.02882	9.50269e-12
AGAP1	1.00751	3.98122e-43		ACOT12	1.6728	6.87251e-22		MMD	-1.02842	9.97598e-16
PRDM4	1.00761	1.63462e-46		PCK1	1.68411	2.94143e-10		SEC24D	-1.02823	1.44536e-25
DCAF7	1.008	9.93859e-36		ABCB4	1.68455	5.20346e-23		B3GNT5	-1.02809	7.99926e-14
NIPA1	1.00812	8.69351e-27		CYP4A11	1.69153	9.73901e-16		DEPDC1B	-1.02799	6.85497e-13
SRPX2	1.00829	4.25379e-13		SAA4	1.69459	1.06195e-13		PEG10	-1.02725	0.00374132
HCK	1.00832	8.18586e-17		BBOX1	1.69792	3.3519e-18		AMIGO2	-1.02602	7.0794e-16
SLC6A9	1.00844	8.04634e-18		SULT2A1	1.71359	8.05211e-12		SEMA5A	-1.02556	2.93756e-19
SMARCA4	1.00865	4.90511e-38		GPR88	1.72632	4.47865e-12		CLIC4	-1.02523	2.76757e-25
WIPF1	1.00898	5.10343e-21		AFM	1.73199	7.83576e-16		ROCK1	-1.02462	2.69984e-36
PRKCI	1.00905	3.86775e-37		ANXA10	1.74744	3.33935e-22		CREBZF	-1.02396	1.7e-30
MAP4K3	1.00942	3.11639e-27		FXYD1	1.7526	5.57566e-17		MYH9	-1.02392	7.44327e-30
TP53BP1	1.00954	1.85834e-36		ARG1	1.75441	7.40183e-14		NRIP1	-1.02367	2.99329e-23
DLK1	1.00963	0.00120532		PKLR	1.75883	2.53533e-19		BUB1	-1.0234	6.86724e-17
KIF14	1.00986	8.73152e-28		SLC6A1	1.76078	1.34062e-24		CXCL13	-1.02274	4.1627e-06
SLC39A10	1.00993	3.74679e-24		AQP9	1.77108	3.51949e-11		ABHD2	-1.02249	7.21736e-18
PHF21A	1.01026	1.09025e-44		TDO2	1.7779	9.25119e-14		MANEA	-1.02219	2.38749e-21
MNDA	1.01047	4.44491e-18		CYP2B6	1.78512	5.3711e-17		RRM2	-1.02052	1.19625e-11
NRCAM	1.01149	7.09182e-10		NR1I2	1.78855	8.20664e-27		TAF2	-1.0203	1.50272e-25
CCAR1	1.01185	5.97794e-45		ACSM2A	1.79029	1.62516e-22		UGCG	-1.02007	1.25675e-23
CENPE	1.01244	7.47583e-31		CYP4A22	1.79274	2.12569e-21		FGD6	-1.01995	9.93523e-23
LARP6	1.01274	1.21092e-16		UGT2B10	1.80019	1.7018e-14		CSAG1	-1.01979	4.91395e-05
FEN1	1.01281	4.35356e-21		ADH4	1.80506	3.83721e-08		PCSK6	-1.01979	7.69658e-13
PDE4A	1.01356	3.08707e-20		UPB1	1.81779	1.99013e-22		KLF5	-1.01969	8.71014e-09
XXYLT1	1.01396	1.56284e-39		PFKFB1	1.82457	1.19104e-28		ADAMTSL2	-1.01953	4.70565e-08
THBS2	1.01426	1.28677e-06		GPD1	1.84014	7.46342e-26		MEX3C	-1.01919	1.48661e-32
CLCF1	1.01432	3.71784e-17		ABCB11	1.8592	2.40735e-22		LURAP1L	-1.01896	5.19759e-14
DTD1	1.0145	1.59463e-19		CYP3A4	1.85989	5.09492e-06		VEGFA	-1.0187	6.83612e-24
S100A4	1.01474	1.53364e-10		UGT2B15	1.8622	1.62948e-13		ARRDC3	-1.01808	7.99301e-19
ASAH1	1.01487	1.54296e-21		SYT7	1.89649	5.15799e-22		SUN1	-1.01792	1.31467e-34
CDC7	1.01555	8.42804e-23		INHBC	1.90023	2.13608e-24		PTPRC	-1.01714	6.66986e-14
FOLR1	1.01578	2.55189e-12		SPP2	1.90413	2.13425e-12		ASPM	-1.01712	1.27597e-14
SPDL1	1.01598	1.08329e-31		ETNPPL	1.91768	1.27475e-20		ZBTB1	-1.01687	8.30543e-33
TRIM28	1.016	2.28781e-36		ANO1	1.92221	1.02585e-26		SEL1L3	-1.01682	5.49442e-08
NCOA5	1.01637	4.52502e-45		XDH	1.92623	2.18087e-32		MAFB	-1.01676	2.06013e-16
AKR1B1	1.01651	1.07364e-10		FGF21	1.94914	2.8294e-13		ARHGAP11A	-1.01675	1.48477e-19
CYB561	1.01656	1.17423e-11		DAO	1.95245	4.14136e-31		OPN3	-1.01638	5.44289e-17
CHST10	1.01688	7.15997e-23		MOGAT2	1.98285	7.89618e-24		MSC	-1.01616	1.34874e-05
ADORA1	1.01704	1.17547e-14		SERPINC1	1.9895	7.2441e-16		CLINT1	-1.01552	2.04592e-32
PKDCC	1.01715	1.34904e-11		TTR	1.99142	5.48744e-18		ITGA5	-1.01513	9.1664e-20
TIMP1	1.01727	4.2063e-06		ACSM5	1.99396	2.0921e-23		HNF4G	-1.01461	3.86955e-20
AACS	1.01747	6.16079e-40		APOF	1.99521	9.03539e-18		FSTL1	-1.01456	1.33522e-12
IFI27L2	1.01763	2.94525e-13		HSD17B6	2.00154	6.97188e-21		ANTXR1	-1.01431	5.69946e-12
ADNP	1.01788	1.70565e-39		AVPR1A	2.02583	2.25884e-28		MGAT2	-1.01428	3.21686e-28
PPP1R37	1.0182	4.04538e-39		BHMT	2.04485	6.94398e-15		NR2C2	-1.014	2.92485e-31
EPB41L1	1.0183	1.45968e-08		GPLD1	2.05211	8.27716e-32		CHST11	-1.01367	1.69534e-13
RAB11FIP1	1.01839	1.57499e-14		PRG4	2.05462	5.15478e-18		WNK1	-1.01352	2.15999e-30
HEYL	1.01849	1.23441e-11		RDH16	2.09205	8.27942e-20		TNS1	-1.01329	4.65821e-22
MIB1	1.01874	6.41467e-28		GLYATL1	2.09239	2.25495e-33		OSBPL8	-1.01319	1.108e-30
SEMA3C	1.01888	9.55889e-23		CYP4F2	2.09762	1.65897e-25		CTAG2	-1.01133	0.000117708
ARHGEF17	1.01913	2.62677e-21		GCK	2.0981	1.68329e-26		ENPP2	-1.01092	4.33841e-09
RABL6	1.0193	6.43767e-38		ADH1C	2.11252	2.20596e-12		SLC35A3	-1.01073	2.07599e-28
ADORA2B	1.01949	1.8481e-29		MFSD2A	2.12594	1.83856e-20		C4orf19	-1.00989	9.159e-20
SMYD5	1.0196	7.17586e-43		CYP7A1	2.13271	1.02104e-14		KBTBD4	-1.0095	2.33317e-31
ITGB2	1.02007	3.49275e-14		RTP3	2.14611	2.1307e-21		SWAP70	-1.00898	1.7052e-28
PIP5K1A	1.02037	9.42672e-26		GBP7	2.16583	1.68281e-28		VCL	-1.00833	2.42053e-25
MED22	1.02038	4.99949e-43		TTC36	2.17338	8.57189e-20		E2F8	-1.00821	1.1189e-19
MYC	1.02044	2.57544e-09		AKR1D1	2.19576	2.10972e-21		PIK3C2A	-1.00804	8.53366e-34
C2CD5	1.02093	1.252e-35		SDS	2.22864	2.50768e-11		NOTCH1	-1.00786	2.65905e-21
PEA15	1.02121	3.68922e-33		CYP2C8	2.24751	8.5658e-19		ATXN2L	-1.00726	1.50821e-30
WDHD1	1.02124	1.53668e-32		GLYAT	2.25812	1.22583e-18		PKP2	-1.00697	4.05662e-18
STK17B	1.02133	3.1143e-22		GSTA2	2.28927	4.12092e-13		MAP4K3	-1.00603	7.11154e-26
VEPH1	1.02145	1.57261e-19		SLC28A1	2.3475	9.67612e-34		SLC41A1	-1.00574	1.57849e-15
LY6E	1.02146	3.92811e-06		FNDC5	2.41982	2.26788e-27		CKAP2L	-1.0052	1.55647e-19
SH2D3A	1.02156	6.92621e-21		SLC25A47	2.4234	5.82063e-16		HSPA13	-1.00485	1.31594e-27
DEPDC1	1.02161	1.00225e-19		HSD11B1	2.43431	4.07162e-15		ACTR2	-1.00405	2.66128e-33
DMPK	1.02178	3.11638e-30		GYS2	2.4908	2.21999e-33		RDX	-1.00378	4.56568e-24
SCD5	1.02216	1.26098e-13		ALDOB	2.49542	3.24902e-24		BAZ2A	-1.00359	2.87975e-29
CCT5	1.02218	5.78999e-34		SLC22A7	2.51083	1.33515e-23		GORAB	-1.00327	2.66336e-21
GEM	1.02241	2.62524e-10		HRG	2.51762	2.51231e-18		SLC6A6	-1.00297	5.33866e-12
ARHGAP4	1.02254	3.62976e-15		FETUB	2.53283	2.15022e-26		COL6A2	-1.00289	1.50378e-09
MTFR2	1.02268	4.13899e-30		F9	2.56004	6.30168e-26		SLC39A6	-1.00285	3.01003e-20
EMP3	1.02314	1.84651e-15		HAO2	2.64358	7.93263e-25		CLIP1	-1.00112	4.14538e-32
ENDOD1	1.02316	5.63923e-16		CYP8B1	2.88648	2.7109e-22		LENG8	-1.00107	2.35524e-22
KLC2	1.02327	1.52583e-32		TAT	2.91536	2.73622e-23		USP1	-1.00104	3.2382e-25
USP1	1.02353	1.1689e-27		SLC10A1	3.2227	1.4806e-32		KDM6A	-1.00027	6.19227e-27
TPBG	1.02381	1.18233e-22		SLC22A1	3.36175	1.81854e-31		PFN2	-1.00013	1.66497e-08
VEZF1	1.02399	9.01451e-38		CYP2A7	3.648	2.13308e-42		APOC1	1.01125	8.85773e-12
ZDHHC1	1.02414	1.07439e-19		THRSP	3.9553	2.15704e-40		HP	1.06072	8.07652e-05
AGO2	1.02459	4.18927e-39		CYP2A6	4.73934	2.81127e-42		HPR	1.0797	1.78793e-05
PRMT1	1.02466	5.10385e-39		HSD17B13	5.26897	1.03038e-83		LECT2	1.10081	7.95869e-05
NSMAF	1.02497	1.79872e-36						HGFAC	1.16362	0.000252866
OSBP2	1.02547	6.11238e-28						APOA2	1.1699	1.50932e-05
TMEM185B	1.02596	2.75826e-34						PLA2G2A	1.28362	0.00289211
SMPD4	1.02608	2.84954e-42						ALDH3A1	1.37342	5.67302e-05
PEG3	1.02618	6.06992e-08						RHBG	1.44488	9.84131e-07
MARK2	1.02643	4.18105e-41						LCN2	1.47422	2.01292e-05
PROSER1	1.02705	9.68187e-41						REG3A	1.48882	0.000574361
IQCB1	1.02718	1.20676e-37						HPD	1.80389	2.00523e-07
ZSWIM5	1.02724	9.84199e-17						CYP2E1	2.55709	2.66059e-10
CRACR2B	1.02733	4.29007e-14
TRPV4	1.02745	1.22113e-10
EPHB6	1.0277	2.02523e-12
PMAIP1	1.02778	4.33246e-26
GPR183	1.0278	4.5703e-14
ZNF880	1.02782	5.93718e-23
FGFR2	1.02819	2.24219e-05
HSPA6	1.02844	1.85887e-12
FAM118A	1.02849	1.37866e-27
EFNA4	1.0287	9.86422e-25
AP1M2	1.02885	0.000121262
NUP188	1.02896	1.10408e-38
GLIS3	1.02913	6.34933e-19
REEP4	1.0298	1.34136e-29
COL4A1	1.0301	7.19112e-14
ARHGEF11	1.03014	3.36721e-26
CTXN1	1.03026	1.41104e-19
WDR62	1.03066	7.64243e-31
CD7	1.0307	7.75722e-11
ARMCX6	1.03088	1.89007e-17
TSPAN3	1.03125	1.06404e-26
KPNB1	1.03156	1.90473e-41
WASF2	1.0336	1.6054e-34
IGF1R	1.03362	4.72701e-25
COL4A2	1.03453	4.58593e-14
CEP170	1.03541	1.05457e-42
VRK2	1.03543	2.75956e-36
NPEPPS	1.03548	1.07608e-35
PLEK	1.03592	3.06138e-13
ETV5	1.03627	2.08166e-21
ILF3	1.03634	1.10092e-43
DNAJC10	1.03671	4.24334e-41
MCM8	1.03671	2.69266e-30
SLC9A1	1.03682	5.644e-31
PPP1R15A	1.03692	7.91759e-25
EPDR1	1.03744	6.61336e-15
LBR	1.0376	5.90384e-29
SLC36A1	1.03785	4.46768e-39
MCAM	1.03819	4.49844e-20
SMARCC1	1.03903	3.52358e-38
WDR72	1.0398	8.23929e-10
AURKA	1.03988	1.78543e-16
ARL2	1.04036	8.06507e-23
TARBP1	1.04036	4.84024e-26
YAP1	1.04105	5.19287e-24
TMEM201	1.04149	1.03096e-41
VCL	1.04166	1.90839e-28
CBL	1.0419	4.37069e-41
TPR	1.04192	1.77273e-31
ARHGAP39	1.04226	9.91576e-40
C20orf194	1.04244	1.46369e-37
CIZ1	1.04308	1.28505e-43
RBL1	1.04337	1.84133e-34
STMN3	1.04352	1.65623e-12
MINK1	1.04356	1.83141e-34
PTAFR	1.04358	3.48542e-20
NEO1	1.04391	2.35552e-25
HLA-DQA1	1.04399	3.88198e-11
STAT1	1.04443	7.34389e-16
TULP3	1.04449	1.06922e-35
ABCC10	1.04476	1.21523e-42
DCK	1.04518	1.66352e-25
APOBEC3C	1.0452	6.15129e-15
SMARCC2	1.04588	1.96933e-19
LRRC8B	1.04624	5.2981e-26
NCAPG2	1.04644	2.74649e-26
SUCO	1.04779	5.51268e-33
SH3PXD2B	1.0482	8.12146e-33
FOXK1	1.04859	4.36813e-42
PUS7	1.04884	1.12237e-38
RFWD3	1.04894	3.37956e-41
ARPC1B	1.04926	5.94464e-24
DSCC1	1.05078	1.86043e-33
BCOR	1.05084	4.70317e-29
GCA	1.05086	3.15451e-22
TRAF5	1.05125	6.90161e-38
POLA1	1.0515	5.7822e-37
NMB	1.05198	6.20624e-17
FAM222B	1.05211	2.8171e-44
DKC1	1.05248	1.1238e-39
PLAU	1.05283	1.99235e-19
FAM189B	1.05284	5.29456e-33
RHPN1	1.0529	3.08427e-20
CCNF	1.05297	4.54476e-27
SLC18B1	1.05301	1.32149e-26
TK1	1.05311	5.96117e-14
SMTN	1.05382	2.1481e-37
SPI1	1.05397	1.36124e-17
DVL2	1.05413	9.79413e-38
SOD3	1.05442	1.23101e-07
ACLY	1.0548	5.51011e-31
FBXL19	1.05489	2.67012e-42
TMEM87B	1.05493	2.86339e-39
LENG8	1.0551	3.97381e-26
UNC5CL	1.05528	7.15493e-12
PRRC2A	1.05533	2.35841e-31
GPR107	1.05534	8.49162e-43
PYGO2	1.05538	6.38864e-40
ZIC2	1.05547	4.58869e-11
SCMH1	1.05585	3.76353e-37
CBFB	1.0564	5.55823e-40
KIF5B	1.05642	3.89305e-39
ZNF331	1.05653	2.07109e-12
CCDC93	1.05664	1.43941e-45
UBAP2	1.0568	4.94369e-49
TPD52L2	1.05683	9.9464e-50
FBXO5	1.05735	6.98806e-32
TMCO3	1.05749	3.86663e-20
MID1IP1	1.05763	7.60993e-20
GTF2IRD1	1.05769	1.58062e-32
FANCE	1.05852	5.35404e-27
ANKRD27	1.05959	1.35492e-38
IVNS1ABP	1.05962	9.68512e-31
FANCG	1.05981	1.25369e-30
PKP3	1.05987	1.89576e-13
ZNF296	1.06014	3.66197e-26
HDAC2	1.06017	3.2288e-47
MED12	1.06018	4.78953e-35
CBX5	1.06029	2.68303e-32
RFC4	1.06037	9.086e-24
CPD	1.06038	2.25464e-22
LAPTM5	1.06115	8.31659e-16
TNFAIP6	1.06163	4.14086e-23
MSI2	1.06175	4.17831e-38
NT5C2	1.06196	1.06663e-21
ATP9A	1.06199	2.61273e-19
ZDHHC7	1.06233	1.36829e-36
TMEM159	1.06305	1.8705e-20
HELLS	1.06323	2.02357e-29
MTHFD2	1.06394	5.51664e-25
CHEK1	1.06396	7.35565e-32
ESPL1	1.06413	4.58903e-21
TMEM44	1.0642	2.51102e-41
CDC25B	1.06427	4.61931e-20
ELF1	1.06447	3.01726e-22
VAT1	1.06448	1.90482e-25
LBH	1.06481	2.08534e-17
CDC25A	1.06563	4.24399e-24
NOP56	1.0665	1.627e-35
CSNK1E	1.06673	6.94559e-41
IGLL5	1.06699	1.66777e-06
VHL	1.0673	1.40008e-27
GGT1	1.0677	1.85919e-07
GYG1	1.06797	7.5185e-44
SLC2A6	1.06802	8.19131e-14
COTL1	1.06897	3.69426e-16
CD53	1.06907	3.01623e-14
CPSF6	1.06911	5.49988e-52
EPHB3	1.06952	1.13612e-22
CSRNP2	1.0697	1.9699e-43
TMEM43	1.06984	1.08937e-38
GPX8	1.06993	8.87377e-22
STX6	1.07012	1.89824e-51
FNDC3B	1.0703	3.43682e-31
ZNF189	1.07064	5.81617e-28
TMSB4X	1.07078	5.20236e-20
SOAT1	1.07093	4.86452e-38
MSANTD3	1.07111	1.26296e-44
IGFBP3	1.07143	6.11985e-12
GIT1	1.07158	4.24589e-45
EIF5A2	1.07189	3.0175e-17
CHMP3	1.07201	9.59923e-46
PRRC2C	1.07239	4.19161e-33
FMNL1	1.07263	6.669e-24
MAMLD1	1.07267	6.51338e-18
ZNF816	1.07272	3.48808e-30
RIT1	1.07273	5.39801e-44
DHX9	1.07278	3.63439e-39
CSNK2A1	1.0733	5.94902e-48
CORO2A	1.07343	1.27504e-19
B3GALNT1	1.07396	1.29701e-32
CD2AP	1.07441	5.03285e-36
TONSL	1.07441	3.51305e-31
PLEKHG2	1.07465	3.15152e-35
CDC42SE1	1.07469	4.0734e-32
RBBP8	1.0748	1.81194e-28
ZNF292	1.07504	2.65144e-35
RERE	1.07523	1.04956e-34
CPVL	1.0753	1.38995e-11
TUBB6	1.07585	5.05497e-19
MAFG	1.07593	5.21307e-28
PLIN3	1.07602	1.0463e-32
BGN	1.07624	3.38087e-08
RAD21	1.0764	4.5349e-33
PPM1H	1.07661	5.71377e-15
LUM	1.07668	6.414e-05
SULF2	1.07681	1.7054e-10
HMMR	1.07682	3.0955e-17
PM20D2	1.07694	9.81226e-23
TOPBP1	1.07695	1.48408e-32
TNFAIP2	1.07702	9.72578e-16
CMTM4	1.07778	1.37889e-27
MGAT5	1.07781	6.06476e-27
RIPK2	1.07804	1.31114e-27
ARL14	1.07817	1.1948e-11
TRIM45	1.07832	3.07793e-29
SLC7A5	1.07855	2.23276e-13
GPR160	1.0786	4.99461e-23
OIP5	1.07868	3.48759e-20
WDR54	1.07919	6.7754e-26
TNC	1.07925	1.64504e-13
TPM3	1.07958	3.95442e-48
PAPSS1	1.07963	1.28195e-31
TNFAIP3	1.07967	3.58082e-17
INTS8	1.07992	2.53965e-49
CDCA2	1.08001	3.9701e-29
ARMCX1	1.08097	8.59416e-21
CNOT11	1.08132	1.03352e-46
ENTPD2	1.08158	7.23948e-16
IFT52	1.08163	1.10502e-38
LIMD2	1.08187	2.38677e-16
ATXN7L3	1.08198	1.45589e-41
TRIM71	1.08251	1.78845e-12
EMILIN2	1.08391	6.29813e-26
RAP2A	1.08396	1.0138e-25
BIRC3	1.08438	8.68477e-10
UNC119B	1.08456	1.69987e-29
SIPA1L3	1.08483	1.17007e-26
STARD3NL	1.08523	1.12307e-39
ITGA5	1.08524	1.02696e-23
UCK2	1.08604	9.78794e-33
KIF18A	1.08609	1.65761e-31
ORC6	1.08656	2.19768e-30
RIBC2	1.08659	1.72377e-21
FAM217B	1.08674	1.35059e-32
CRABP2	1.08681	6.00508e-16
MCM7	1.08683	2.30063e-23
PAK4	1.08696	4.88645e-39
PYGB	1.08708	8.92852e-24
PKMYT1	1.0872	4.22721e-24
FNBP1L	1.08747	5.21173e-27
METTL9	1.08763	1.37207e-42
DNAJC9	1.08766	2.26979e-33
SEC24C	1.08782	4.56986e-14
WWTR1	1.08809	1.72402e-21
FANCD2	1.08837	6.12197e-31
ABHD17C	1.08918	7.4847e-27
STC2	1.08959	5.09219e-18
CTSK	1.08971	7.50741e-13
PRMT2	1.08972	6.63083e-47
FKBP9	1.08988	3.90431e-37
GRB7	1.08995	3.04737e-16
CDK2AP1	1.09024	6.73432e-31
SMARCD1	1.09024	4.42061e-49
TMEM165	1.0913	4.91875e-38
PRRC2B	1.09143	6.37886e-24
TFDP1	1.09189	2.14089e-23
ATP2B1	1.0923	1.70747e-33
ADAP1	1.09237	3.20984e-18
SYNGR1	1.09415	1.11554e-12
GMNN	1.0944	5.6573e-19
DUSP4	1.09519	2.23758e-22
GNAZ	1.09571	3.77828e-11
MAP3K1	1.09646	5.09022e-38
ITPKA	1.09688	7.96649e-12
FHL3	1.097	1.65788e-28
CDK2	1.09714	3.34855e-30
SMIM3	1.09747	4.0893e-18
STK17A	1.09909	7.44917e-36
DUOX2	1.09913	7.42382e-09
REG1A	1.09943	0.000632841
MARVELD1	1.10052	5.51566e-17
RGS19	1.10079	5.50905e-29
SLC45A4	1.10088	1.02463e-17
LGALS3	1.10108	1.10685e-09
ZDHHC13	1.1012	4.79862e-35
PDX1	1.102	2.8105e-09
GNPDA1	1.10257	2.04519e-36
BCORL1	1.10347	9.87401e-33
ISLR	1.10349	2.98889e-07
SFN	1.10353	5.32602e-05
METRNL	1.10425	2.82493e-14
UBA2	1.10465	6.00755e-47
IFFO2	1.10477	1.84053e-32
SLC39A4	1.10485	9.37816e-09
BEX4	1.10522	2.38158e-14
KNTC1	1.10523	3.3906e-28
SLC4A11	1.10598	1.01864e-23
CSF1	1.10684	9.11919e-21
CDHR2	1.10708	2.12354e-06
RAB11FIP5	1.10721	5.96246e-28
CA12	1.10733	4.09185e-08
NCDN	1.10754	1.12706e-41
PLEKHA2	1.10833	4.64853e-29
BIK	1.10878	7.09057e-13
CENPO	1.10888	1.0752e-35
CBX2	1.10898	1.52547e-24
PTPRS	1.10907	5.29318e-12
CDKN1C	1.10949	1.29451e-12
MTCL1	1.11015	4.86487e-29
ATP11A	1.11105	1.74106e-26
GTPBP2	1.11109	7.1554e-34
GOLGA7B	1.11186	1.29252e-17
M6PR	1.11192	3.19379e-22
NPM3	1.11213	4.67438e-18
ORAI2	1.11233	4.86281e-36
PPP1R9A	1.11246	1.29293e-33
YWHAQ	1.11266	4.71635e-37
EPS8L1	1.11291	1.38636e-17
FCGBP	1.11328	1.01898e-17
NUP62	1.11355	8.09585e-48
ARHGAP18	1.11364	6.79991e-34
DYRK2	1.11443	8.32071e-36
GPNMB	1.11484	1.06854e-12
RNF24	1.11487	6.45241e-43
EPB41L2	1.11493	1.47415e-25
GPR137B	1.11501	2.16447e-16
IGF2BP3	1.11533	6.1502e-22
ZMIZ1	1.11567	8.37566e-28
PSPH	1.1157	4.41418e-21
CKAP2	1.11578	9.98704e-29
SPTLC1	1.11606	3.99952e-30
TLDC2	1.11623	1.07464e-21
PDLIM7	1.11731	3.58123e-28
ABL1	1.11731	1.20942e-37
FXYD3	1.11764	1.28167e-09
ICAM1	1.11785	3.69445e-12
ACSS1	1.11805	8.10879e-18
KIF2A	1.11833	2.22064e-40
E2F1	1.11834	3.03766e-12
CS	1.1185	1.06148e-41
RUSC1	1.11898	7.59771e-34
C15orf48	1.119	5.24771e-08
PACS1	1.11911	3.76249e-37
LIMS1	1.11915	2.84015e-39
POLD1	1.12036	3.94734e-34
ATAD2	1.12052	9.94656e-20
TACC1	1.12079	1.31359e-19
ZNF496	1.12121	3.4868e-24
ADM2	1.12139	2.74996e-13
PIAS3	1.12144	3.35195e-33
MYOF	1.12153	1.30675e-18
PRSS22	1.12155	1.35185e-16
SCAMP5	1.12178	5.22592e-15
SULF1	1.12202	5.33514e-12
NUP205	1.12223	3.36245e-39
GMIP	1.12279	4.2296e-34
ACVR1	1.12326	6.94903e-35
NOTCH1	1.12413	3.80955e-28
PSRC1	1.12415	1.62558e-25
MCM10	1.12418	7.27865e-29
SMARCD3	1.12426	4.16707e-20
NCS1	1.12456	1.42388e-19
TRIM50	1.12489	9.07455e-08
SNX7	1.12509	2.16377e-14
RAD51	1.12544	5.99065e-29
FCER1G	1.1258	3.34109e-16
HES4	1.12602	4.35809e-19
CORO1C	1.12604	5.26689e-45
PWWP2B	1.1261	5.42692e-21
DYNC1I2	1.12687	4.22633e-36
ARHGEF3	1.12789	2.54009e-23
FABP5	1.12862	7.67574e-21
CDK19	1.12868	1.6503e-38
OAT	1.13023	1.2121e-06
TFF1	1.13113	3.07437e-08
VEGFB	1.1315	3.66478e-10
NFYA	1.13158	4.61542e-37
RAD54L	1.13185	5.54167e-25
CTBP2	1.13187	4.27187e-27
ALOX5AP	1.1319	5.21168e-16
PRKX	1.13225	1.4934e-23
CDK16	1.13233	9.91222e-44
KDM5B	1.13265	1.84651e-30
EFNA5	1.13319	1.6763e-20
CDS1	1.1336	1.44341e-13
CDCA3	1.13366	3.21105e-25
OSBPL3	1.13391	6.34089e-35
MICAL1	1.13409	8.94461e-25
PLCD3	1.1349	3.49823e-26
MSH2	1.13492	1.64235e-35
SLFN13	1.13582	2.93532e-17
KIF15	1.13593	3.50485e-28
ARMCX3	1.13627	2.48011e-10
SMC3	1.13665	3.16898e-27
CUEDC1	1.13745	2.25814e-34
PRR12	1.13773	1.66013e-39
SLC12A2	1.13818	1.77296e-17
POGK	1.13825	4.9049e-37
PRKDC	1.13876	4.18998e-31
BAZ2A	1.13887	2.70114e-41
WSB1	1.13898	1.05422e-33
FGD6	1.13899	3.05778e-30
PTGFRN	1.13911	3.67787e-20
ELF3	1.13914	1.77214e-14
LAMC2	1.13915	8.60291e-14
FUBP1	1.13952	1.44408e-39
GSTP1	1.13953	8.55466e-13
TMEM184B	1.13954	8.39092e-40
LEF1	1.14011	2.00135e-18
SLC25A24	1.14031	4.98973e-22
VGLL4	1.14141	2.02134e-28
DTX3	1.14176	2.68539e-22
PPP1R18	1.14241	8.36486e-23
CYP26B1	1.14256	8.49152e-22
CDH6	1.14258	1.84919e-22
RASSF8	1.14336	3.61647e-29
UBAP2L	1.14372	9.66802e-44
ATN1	1.1438	8.61861e-39
RAVER2	1.14451	7.82556e-23
UNC5B	1.14459	1.28818e-20
KRBA1	1.14478	4.20956e-33
ABHD3	1.146	1.43923e-28
F3	1.14626	2.88557e-21
NUP210	1.14639	1.40495e-29
COL16A1	1.14645	2.2952e-18
ZNF532	1.14665	7.56232e-34
PTPN12	1.14689	1.842e-40
IER5L	1.14811	8.5488e-19
NAA40	1.15052	1.58354e-44
ERMP1	1.15057	4.78052e-33
PLAGL2	1.15066	5.50856e-38
GRAMD1B	1.15143	8.51094e-19
CD44	1.15148	3.46789e-12
VASP	1.15158	1.20528e-44
LOX	1.15159	2.66727e-18
ARHGAP11A	1.15164	1.39135e-26
RAB42	1.15187	1.83236e-31
C5orf30	1.15214	1.31687e-20
BLVRA	1.15365	3.0739e-17
CRMP1	1.15394	3.1398e-23
NRP1	1.15403	2.53192e-25
FMOD	1.15441	4.00076e-10
CNOT6	1.15445	3.33071e-50
PAQR8	1.15539	4.11265e-21
MAGED1	1.15566	8.75627e-20
DAB2	1.15581	1.03843e-16
TMEM164	1.15602	1.37417e-29
TEAD4	1.15615	9.07366e-21
AP1G2	1.15623	3.38534e-26
RECQL4	1.15635	5.40982e-20
OLFML2B	1.15678	6.96365e-20
ACTL6A	1.157	1.25561e-39
PHF19	1.15829	4.76107e-33
FAM117B	1.15849	3.68735e-39
ZNF385A	1.1589	1.26852e-26
APLP1	1.15938	1.43319e-15
SPIN1	1.15951	1.35806e-30
MMP1	1.15995	5.46553e-17
GPRIN1	1.16028	4.70085e-30
GPD2	1.16049	9.82116e-44
CYBB	1.16108	4.14332e-15
CASP2	1.16161	4.26927e-46
SOGA1	1.16178	1.06605e-37
ST6GALNAC4	1.16205	5.03232e-25
RASA3	1.16237	7.39605e-23
ANXA2	1.16242	3.79253e-23
DNM1	1.16262	9.78665e-23
HMGB2	1.16265	2.05776e-23
CERCAM	1.16286	1.1836e-17
TFF3	1.16297	3.83739e-09
ZNF710	1.16348	6.64925e-29
MRC2	1.16371	1.01621e-15
UTRN	1.16448	6.00347e-31
PPT1	1.1645	3.86385e-34
ATP13A2	1.16452	3.02382e-38
GPC3	1.16572	0.000546984
ANKS6	1.1662	1.30486e-22
SUSD1	1.16717	7.69537e-40
NDN	1.16735	1.25775e-12
BZW2	1.16882	3.69135e-42
LRIG3	1.16913	5.11225e-25
RGS10	1.16951	2.7319e-20
STK24	1.16971	5.21152e-31
TCTN2	1.17019	8.14357e-35
SPRED1	1.17028	1.76284e-31
FGFR1	1.1709	7.17355e-22
YEATS2	1.171	8.36898e-54
CKAP2L	1.17155	2.75697e-28
GPD1L	1.17205	1.31167e-26
NDRG3	1.17228	8.69133e-45
RAB34	1.17232	8.99707e-11
LZTS2	1.17298	3.3703e-38
CSPP1	1.17385	7.08537e-40
CKS2	1.17393	1.31445e-23
TRIM47	1.17437	9.79834e-19
TAF6	1.17552	9.2943e-32
ANXA4	1.17575	1.86289e-20
GAS2L3	1.17642	1.14173e-37
DAGLA	1.17647	2.27999e-27
SYK	1.17677	2.23883e-24
PPP1R9B	1.1771	8.66034e-33
LGALS9	1.1775	5.78562e-21
ABR	1.17856	7.24348e-28
PDE9A	1.17881	1.59032e-15
PIGS	1.17939	6.41137e-40
DNMT3A	1.18012	1.23173e-39
CMTM7	1.18066	2.87895e-32
TCEAL8	1.18111	2.36001e-12
TC2N	1.18245	4.12592e-14
RAVER1	1.18303	2.85127e-31
PRKCD	1.18326	3.61948e-31
GPC4	1.18338	3.11593e-13
CAMSAP2	1.18505	4.51979e-43
IFT57	1.18544	8.87085e-26
PTBP3	1.1859	4.73998e-47
DLG5	1.18658	9.70588e-25
SDC3	1.18694	4.00721e-26
CAD	1.18742	8.09521e-40
ORC1	1.18763	3.29025e-26
BHLHE41	1.18982	1.47559e-19
QPCT	1.19165	5.57374e-21
CALU	1.19184	2.45125e-36
COL5A2	1.19187	4.34831e-17
BTG2	1.19355	2.04156e-18
EGLN3	1.19456	2.41031e-16
MAD2L1	1.19484	5.02614e-31
HEATR1	1.19497	5.1041e-36
MATN3	1.195	4.72722e-17
RAC2	1.19565	1.94143e-16
RBP1	1.19582	3.58394e-07
DLG3	1.19594	2.48871e-23
BAIAP2L2	1.19687	8.82035e-11
CBX1	1.19699	1.32244e-40
ALDH3B1	1.19778	1.09425e-27
TUSC3	1.19784	1.61555e-12
B4GALT5	1.19796	1.34074e-32
MYADM	1.19874	2.67867e-28
TRIP10	1.19887	2.72204e-38
RAB31	1.19896	9.44632e-25
HDAC7	1.19966	2.63317e-36
ADAM17	1.19987	8.14048e-34
PDE7A	1.20032	4.08503e-46
TUFT1	1.20071	1.26799e-33
BTBD3	1.2019	3.37115e-38
EXO1	1.20249	6.95672e-29
CKAP4	1.20278	3.03774e-29
MAL2	1.20292	1.50037e-11
RHBDF2	1.20399	2.20447e-32
RHNO1	1.20399	6.185e-43
RAI1	1.20407	3.55061e-39
CCNE1	1.20439	3.5351e-15
EZR	1.20554	9.9222e-24
PRKAA2	1.20583	1.57079e-19
RASSF3	1.2063	2.00233e-21
PROM1	1.2064	1.00187e-17
LDB1	1.20979	6.48967e-39
ARL6IP6	1.21055	1.71929e-42
SERPINI1	1.2117	1.51054e-20
TMC5	1.21224	2.15051e-12
TREM2	1.21276	5.75437e-14
SLC7A7	1.21415	1.06997e-25
FLNC	1.21422	8.00979e-11
CDCA7L	1.21462	1.77936e-23
SHCBP1	1.21463	8.37687e-29
SNRPN	1.21583	2.32458e-13
NBEAL2	1.21728	1.21901e-43
SLC52A2	1.21846	7.07466e-32
EZH2	1.21848	6.52439e-30
IFNGR2	1.21873	3.50972e-40
SOX12	1.21943	1.47255e-24
KIF3C	1.22033	7.8414e-36
MTMR2	1.22159	1.24501e-44
ZNF761	1.22219	5.06693e-34
FANCI	1.22274	1.31206e-30
NAP1L1	1.22382	5.32699e-42
MMP2	1.22386	5.1651e-11
CHML	1.22517	7.18202e-26
STMN1	1.22548	1.60408e-22
ENC1	1.22584	3.96959e-22
FERMT1	1.22588	1.21704e-20
DRAM1	1.22595	4.49581e-37
C4orf48	1.22615	4.54562e-15
SMIM22	1.22754	6.52338e-17
SKA3	1.22756	8.68673e-27
PAQR4	1.22762	1.31606e-21
LTB	1.22797	3.69719e-12
SLC10A3	1.22853	3.63787e-40
CDR2L	1.2302	1.68365e-24
RHOV	1.23026	1.36367e-17
RNF44	1.23038	3.15268e-44
ITGB1	1.23299	1.19662e-18
MTHFD1L	1.23307	2.30531e-38
S100A9	1.23417	5.18935e-09
TFF2	1.23532	5.093e-11
HMGN4	1.23533	3.02689e-27
SPATS2	1.23663	2.94891e-49
ASPM	1.23795	1.09857e-22
UBE2Q2	1.23827	7.915e-26
ALDOA	1.2391	9.40867e-26
INCENP	1.24015	2.33064e-34
SCTR	1.24055	1.90586e-14
RAD51AP1	1.2416	6.17991e-27
ZNF83	1.2417	1.07471e-18
MFSD6	1.24268	3.9331e-28
SGPP2	1.24352	8.20761e-18
TGFB2	1.24404	5.337e-26
CDCP1	1.24404	1.4368e-22
OSMR	1.24409	9.45619e-17
PLAUR	1.24528	1.39556e-25
CXCL6	1.24537	1.76892e-08
PLTP	1.24541	6.76534e-13
ANXA5	1.24571	1.22702e-22
ENAH	1.24577	8.79243e-28
ANKRD52	1.24692	2.05917e-45
HUNK	1.24699	1.72438e-26
COL6A3	1.24717	1.92353e-16
TCF19	1.24742	2.53223e-19
SPC25	1.24795	4.94786e-28
FAM49B	1.24889	5.24718e-44
NDC80	1.24932	1.12017e-24
HSPB8	1.24974	3.89608e-09
CTSV	1.24978	3.98629e-20
IQGAP3	1.2499	5.48476e-22
FZD7	1.25001	2.48212e-26
WASF1	1.25106	2.84194e-32
DCAF16	1.25121	2.17265e-42
MYLIP	1.25164	2.0139e-36
TAX1BP3	1.25396	1.3453e-25
FGFR3	1.25471	1.052e-16
HNF1B	1.25477	2.14365e-17
CMTM3	1.25648	1.2363e-26
RENBP	1.25714	3.47947e-14
CBX6	1.2579	9.76977e-22
LPCAT4	1.26047	4.75658e-36
HILPDA	1.26087	8.06205e-29
NRM	1.26101	4.22603e-24
CAPN6	1.26102	2.86946e-15
NUAK2	1.26161	5.58097e-23
NREP	1.26225	2.3897e-22
YBX3	1.26418	5.77162e-21
IL2RG	1.26453	7.60323e-14
C19orf33	1.26533	5.63508e-12
EHF	1.26653	3.91473e-14
IGF2	1.26867	0.00325098
CDCA4	1.26913	9.11223e-41
SMC4	1.26936	1.71518e-23
EVC	1.27036	6.21587e-18
TCF3	1.27041	2.88088e-50
DTL	1.27112	5.49057e-23
MCM3	1.27123	1.90952e-28
CDC45	1.27125	4.79074e-25
MMP12	1.27219	4.96137e-15
CDK4	1.27306	3.47819e-36
DNMT1	1.27373	2.37064e-32
PTHLH	1.27474	1.45418e-22
FZD1	1.27536	6.79871e-29
KPNA2	1.27698	1.29085e-31
SFXN3	1.27788	2.3347e-29
P3H4	1.27827	8.58833e-26
SALL2	1.27835	3.56595e-23
ZNF28	1.27912	3.98351e-29
PRNP	1.27957	5.32625e-20
CHAF1B	1.28037	9.87762e-29
ZNF320	1.28062	2.55879e-27
IL4I1	1.28091	1.6113e-19
TUBA1C	1.28146	2.79561e-32
CTSE	1.28151	9.73765e-18
PAQR5	1.2822	8.2192e-14
C15orf39	1.28257	2.81884e-41
TYMS	1.2841	4.65316e-20
TTK	1.28518	4.33788e-28
CHD3	1.28519	2.39435e-24
PLXNA3	1.28553	3.82994e-35
ITGAV	1.28679	9.35599e-23
SH3BP1	1.28756	5.04232e-33
ZNF703	1.28966	2.78622e-17
LINGO1	1.29021	1.11474e-18
SERPINH1	1.29216	1.88659e-30
FUT4	1.29229	3.21541e-28
TNFRSF19	1.29544	4.37239e-12
SLC41A1	1.29551	2.02994e-27
C6orf132	1.29673	3.38031e-24
B4GALNT4	1.29674	1.42039e-17
GRAMD1A	1.29711	1.42223e-27
APCDD1	1.29749	3.63482e-13
CACNG4	1.29755	1.10068e-14
THBS1	1.29764	2.03458e-13
CHST11	1.29972	3.30597e-23
LAMP5	1.30028	8.52832e-23
COL5A1	1.30052	3.92378e-13
CENPW	1.30062	8.59367e-22
FAM171A1	1.3008	3.30208e-10
IQGAP1	1.30232	4.14459e-31
ADRA2C	1.30346	8.34368e-13
SLC39A6	1.30349	6.72281e-38
TM4SF1	1.30353	1.86531e-17
C6orf223	1.30536	5.49428e-14
SKA1	1.30595	1.39937e-23
CDKN3	1.30671	1.95004e-19
TES	1.30693	8.36239e-26
KLF5	1.30766	1.91977e-14
KRT23	1.3078	1.00035e-05
E2F3	1.30831	8.12125e-43
RNF144A	1.30926	2.43631e-42
GOLM1	1.30928	3.87564e-14
CREB3L1	1.30953	2.88484e-17
PLEKHB2	1.30963	3.28133e-49
ATP1A1	1.30974	7.52169e-31
PODXL2	1.30995	9.44599e-09
TMPRSS3	1.31023	5.36994e-14
RAB3IL1	1.31058	4.98981e-25
YWHAZ	1.31067	6.42167e-46
BAK1	1.31149	1.00038e-36
CDCA5	1.31216	7.31884e-24
POF1B	1.31232	1.85636e-17
UBD	1.31268	2.39054e-09
CTSC	1.31315	3.35575e-23
TTC39A	1.3136	1.02543e-21
BCL9L	1.31461	6.70959e-28
TACC3	1.3154	6.74238e-28
MEX3A	1.31632	9.86766e-34
MDFI	1.31673	1.98774e-20
PELI1	1.31726	5.51431e-33
CLGN	1.31917	1.7856e-11
ZBTB12	1.31982	9.51409e-33
HLA-DQA2	1.32155	1.37324e-10
ROBO1	1.32244	2.34549e-14
HLA-DQB2	1.32307	4.16788e-16
ADD3	1.32428	4.31213e-27
CLIC1	1.32515	6.21507e-34
ZNF239	1.32701	3.3919e-35
MUC1	1.32858	8.43853e-19
MMD	1.33041	4.41933e-28
ACSL4	1.33078	1.25701e-07
GLS	1.33082	2.54062e-24
MPZL1	1.33111	3.8701e-50
PKIB	1.33132	1.53064e-15
RAB25	1.33177	1.51485e-11
MUC13	1.33261	5.50535e-05
SPATC1L	1.33297	9.5784e-20
FSCN1	1.33403	1.82462e-26
BCL9	1.33415	1.10152e-35
NDRG1	1.33511	2.62324e-19
TMEM65	1.33551	7.14951e-42
MSC	1.33575	3.6787e-09
MCM6	1.33941	4.40214e-31
SULT1C2	1.34057	8.36979e-15
PFN2	1.34147	3.32161e-15
CXCR4	1.3417	1.9946e-21
KIAA1522	1.34245	4.41601e-35
LOXL4	1.34387	1.34288e-09
VTCN1	1.34424	3.17934e-16
ANO9	1.3445	9.39624e-28
RRM2	1.34673	6.36651e-21
ARNT2	1.34722	5.91755e-27
AGRN	1.3475	3.99382e-29
CLIP2	1.34782	1.16349e-21
UAP1L1	1.34962	1.03159e-22
NCF2	1.35104	9.53736e-22
ZWINT	1.35132	2.40361e-23
RAB3D	1.35182	4.88986e-22
STK26	1.35195	1.70695e-24
STX3	1.35368	8.12905e-38
CDT1	1.35692	7.51768e-22
TIMP2	1.3573	3.5797e-17
CENPA	1.36134	1.95403e-26
PTP4A3	1.36134	8.77481e-18
PTTG1	1.36188	6.59846e-18
LDOC1	1.36262	2.3805e-14
UHRF1	1.36289	6.82751e-29
CCNA2	1.36491	5.96358e-20
LAMA5	1.36549	3.78325e-28
RNF145	1.36593	1.71233e-45
UPK3A	1.36871	4.55888e-07
ISYNA1	1.36884	3.83267e-16
SGCE	1.369	3.04665e-12
HTRA3	1.37017	4.25446e-16
TMSB10	1.37316	8.55653e-19
MAPRE1	1.3736	3.73402e-53
PBK	1.37412	9.46081e-24
PCSK1N	1.37462	2.2102e-11
CENPM	1.37475	6.11846e-21
VCAN	1.37566	3.23594e-15
JAG1	1.37745	9.0593e-27
UBE2T	1.37802	3.89203e-27
CDC6	1.37818	4.45303e-25
GLIS2	1.37893	4.91704e-21
NPTX2	1.37906	4.22287e-10
ZNF468	1.37951	1.44878e-27
SEMA6A	1.38012	4.03323e-22
BUB1	1.38185	1.37041e-33
IGSF3	1.38538	1.65427e-20
LAD1	1.38686	1.14445e-09
TROAP	1.38868	1.23748e-23
KIF23	1.39004	3.74819e-35
PDP1	1.39448	9.93332e-35
SAPCD2	1.39769	7.05549e-35
ARHGEF2	1.40009	7.12419e-37
PI3	1.40033	8.2974e-10
PRR11	1.40207	4.26295e-33
MCM4	1.40719	4.33868e-33
NCEH1	1.40783	1.1993e-25
NUSAP1	1.40878	2.99748e-24
PTGDS	1.40977	1.1026e-05
KIF11	1.40977	4.19933e-37
LMNB2	1.41169	1.39494e-42
BLMH	1.41179	2.89806e-25
TMC4	1.41193	1.91526e-11
NCAPG	1.41318	1.69143e-28
LIF	1.41553	1.25587e-19
MYRF	1.41591	6.18368e-29
IGF2BP1	1.41653	5.18596e-16
FAM3B	1.41797	9.27425e-09
ASAP1	1.41848	1.55034e-45
TOR4A	1.41993	2.07361e-33
NQO1	1.42283	1.08607e-05
LMNB1	1.42692	6.36329e-26
LGALS3BP	1.42979	9.46603e-13
HID1	1.43212	9.25996e-25
LHFPL2	1.43246	1.41675e-39
ITIH5	1.43289	4.01849e-18
DLGAP5	1.43372	2.36947e-30
HIF1A	1.43424	4.05062e-30
RACGAP1	1.43598	2.60163e-37
RHOBTB1	1.43698	1.41583e-15
ST14	1.43855	1.78902e-13
ESRP1	1.44114	3.59681e-15
PLP2	1.44141	1.45995e-18
SPINK1	1.44178	0.000489687
HKDC1	1.4427	8.7063e-13
GCNT3	1.44306	1.67605e-22
TRIP13	1.44691	1.03495e-32
PRC1	1.44714	4.21248e-28
ABCC1	1.44762	2.57749e-28
CST1	1.44816	3.49014e-09
TTLL4	1.44842	2.63326e-35
ASF1B	1.44918	9.48279e-25
NXPH4	1.45011	1.02742e-14
PAPLN	1.45037	5.06606e-19
KIF12	1.45094	4.00619e-17
TMED3	1.45127	2.27829e-24
NPNT	1.45298	8.88713e-18
ARL4C	1.45324	1.31397e-25
RAP1GAP	1.4548	4.08569e-19
NCAPD2	1.45773	4.72801e-42
MMP14	1.45778	2.93259e-24
TGFB1	1.46008	6.58075e-22
RCC2	1.46564	2.40372e-53
ITM2C	1.46691	1.27352e-22
KIF18B	1.46772	1.87184e-31
HJURP	1.46845	1.00662e-29
C1orf116	1.47171	2.47615e-23
ITGA2	1.47233	3.14061e-33
SYT13	1.47284	7.19937e-20
ALOX5	1.47348	9.41695e-24
PTK7	1.47481	8.21776e-23
C12orf49	1.4773	4.37251e-50
IKBKE	1.4774	9.65069e-37
HK2	1.47859	1.00301e-20
POSTN	1.47887	1.95288e-13
FOXJ1	1.47927	5.46898e-22
COL1A2	1.47958	2.43981e-13
LPAR2	1.48027	1.06554e-30
TSPAN15	1.48083	8.13279e-24
PHLDA2	1.4817	2.36662e-16
OLFML3	1.48189	1.09061e-21
HOMER3	1.48373	8.40574e-33
BACE2	1.48384	4.69413e-15
TUBA1B	1.48474	7.61124e-28
MDK	1.48481	4.60366e-13
KRT80	1.48561	3.48744e-23
ELF4	1.48848	2.76551e-38
ENO2	1.48887	3.278e-29
NCAPH	1.48948	1.10817e-34
GINS1	1.48948	1.77157e-31
PAFAH1B3	1.49224	4.40758e-23
MFAP2	1.49244	1.62296e-29
GTSE1	1.49673	2.71602e-37
SERPINE2	1.4972	2.14466e-19
STK39	1.49721	1.54318e-24
SLC2A1	1.49824	3.67907e-27
MELK	1.49904	1.31158e-30
AURKB	1.49985	2.20341e-25
ELOVL7	1.50006	5.25251e-17
ATP1B3	1.50046	8.2944e-35
FLNA	1.50183	1.14976e-22
LAMC1	1.50381	7.25945e-38
LRRC1	1.50525	9.37326e-27
FBLIM1	1.50686	5.8275e-28
TPM4	1.50875	4.83984e-36
KIF4A	1.50955	3.37054e-28
FOXQ1	1.50977	3.49039e-13
NEURL3	1.51043	4.26748e-22
NEK2	1.51099	1.52877e-28
VIL1	1.51207	3.32838e-11
MCM2	1.51358	3.27393e-26
DMKN	1.51487	1.08537e-18
CCNB2	1.51506	2.31355e-26
MARCKS	1.51525	6.7622e-34
BIRC5	1.51733	3.70115e-21
CDCA8	1.52082	1.69175e-29
IER3	1.52335	8.05759e-18
SLC44A3	1.5235	3.19511e-24
TYRO3	1.52533	9.05586e-38
S100P	1.52533	9.27988e-06
ARID3A	1.52553	1.90432e-23
COLCA2	1.52559	3.19291e-31
NFE2L3	1.52768	8.82844e-39
COL9A2	1.52991	8.70897e-32
BMF	1.53054	1.02376e-29
TGFA	1.531	3.86769e-28
ITGA3	1.53218	9.25332e-25
TMC6	1.53365	6.6539e-31
LIMK1	1.53396	6.87848e-52
NUF2	1.53399	6.58359e-32
PLBD1	1.53476	4.42626e-22
MKI67	1.53738	1.8544e-30
COL3A1	1.53876	3.37179e-12
TTYH3	1.53908	8.58658e-34
MFSD10	1.54082	1.70954e-42
S100A14	1.54214	1.98992e-09
PMEPA1	1.54455	1.10311e-19
S100A6	1.54498	1.1854e-15
BUB1B	1.54594	1.59576e-37
PTGES	1.54642	6.11164e-15
ASNS	1.55081	1.82885e-24
PLXNA1	1.55214	1.27414e-54
SNAP25	1.55579	6.43155e-23
LAPTM4B	1.56062	1.72851e-21
CAPG	1.56132	1.25312e-19
UCHL1	1.56181	1.56089e-13
SMOX	1.56251	2.20792e-31
LAMB1	1.56489	1.41127e-27
SLC7A1	1.56599	1.06209e-35
IMPDH1	1.56782	2.95319e-32
KCTD17	1.56907	6.57278e-23
BEX2	1.57143	1.73246e-10
SPINT2	1.57509	8.69341e-13
MMP11	1.57564	1.04063e-21
MARCKSL1	1.57568	3.288e-31
CXCL5	1.58279	1.99733e-16
CDK1	1.58285	9.3646e-30
SLC16A3	1.58327	6.54355e-28
SLC29A4	1.58377	6.12254e-15
FRAS1	1.58483	1.15177e-40
LPCAT1	1.58599	1.30233e-35
CLSTN1	1.58801	5.18412e-37
LYPD1	1.59326	1.17226e-18
ITGB4	1.59374	1.39277e-28
PLEKHB1	1.59811	7.34937e-25
SFRP5	1.59824	2.32897e-12
CCNB1	1.59827	3.83513e-28
PLK1	1.60147	1.52189e-31
ANXA13	1.60494	4.09626e-13
NT5DC2	1.60636	1.53892e-26
FMNL2	1.6081	1.39857e-35
PRR15L	1.61035	5.44152e-13
KIFC1	1.61063	4.87919e-27
IGF2BP2	1.61158	4.48983e-18
KIF2C	1.61513	3.80889e-30
KIF20A	1.61708	1.40225e-32
DSG2	1.61789	2.15277e-20
ECT2	1.61836	6.34794e-38
PNMA1	1.62622	1.84517e-48
RELN	1.62718	1.62611e-12
CEP55	1.62742	4.89462e-45
COL1A1	1.63193	1.24288e-12
CENPF	1.63417	1.54377e-36
CDCA7	1.63668	1.56154e-28
DUSP9	1.63971	2.85473e-13
FBLN1	1.64098	1.32352e-18
HMGA1	1.64139	7.49252e-34
CXCL1	1.64395	2.54828e-11
B3GNT3	1.64415	2.7076e-13
TPX2	1.64437	2.74662e-28
SLC6A6	1.64564	4.65564e-35
TRNP1	1.64894	6.29475e-14
AGR2	1.65	2.15646e-11
ADAM9	1.65671	4.11747e-38
RGS1	1.65689	3.1836e-21
FXYD2	1.66494	1.69199e-13
RGS2	1.67528	1.36726e-22
CXCL8	1.67569	3.62936e-13
FOXM1	1.67895	3.53523e-30
SLC34A2	1.68101	1.70117e-19
CCL20	1.68802	2.38984e-10
SCRN1	1.69124	5.79388e-34
NRSN2	1.70048	3.71345e-23
CYBA	1.70107	5.48915e-21
MMP9	1.70544	2.10319e-16
FKBP10	1.70846	1.01195e-23
DEPDC1B	1.7131	7.34356e-40
PRAME	1.7181	6.82063e-16
BAMBI	1.71875	4.67086e-21
ETV4	1.7194	7.03154e-16
PFKP	1.72095	9.8309e-26
CTHRC1	1.72418	1.23514e-19
NCK2	1.72642	5.39354e-31
TMEM132A	1.73228	1.30424e-33
ANLN	1.7411	4.71785e-40
SLC38A1	1.74159	2.49745e-26
FDCSP	1.74191	8.13465e-13
UBE2C	1.75152	1.6426e-23
CDC20	1.75943	1.3326e-23
C12orf75	1.77187	1.60417e-21
TEAD2	1.77246	5.37559e-39
ITPR3	1.78118	5.54088e-35
CLDN4	1.78335	9.03902e-12
WNK2	1.79411	1.88879e-30
S100A11	1.80115	2.96774e-28
DBN1	1.80435	1.70693e-33
LYZ	1.80774	1.55067e-11
SRC	1.80848	2.8691e-39
PFKFB3	1.84714	2.45073e-28
CTNND2	1.85123	1.48502e-24
USH1C	1.85548	2.91956e-18
TOP2A	1.85879	7.33649e-29
SLC6A8	1.86353	2.93479e-22
MMP7	1.86586	2.79927e-14
TNFRSF21	1.86747	2.34095e-35
TMEM51	1.86925	3.86259e-41
MISP	1.87043	3.19716e-19
DDR1	1.88623	2.98145e-28
PITX1	1.90128	2.99157e-28
BICC1	1.91597	1.20754e-24
QSOX1	1.95947	1.15829e-22
SLC1A5	1.96327	6.25965e-33
G6PD	1.97099	1.23466e-35
PGC	1.97969	2.04062e-09
NTS	1.98025	1.23519e-10
DCDC2	2.01567	1.40494e-20
PEG10	2.02194	3.0955e-09
SOX9	2.02575	7.01846e-25
MAPK13	2.02843	4.8949e-33
SOX4	2.02891	2.36516e-33
EPS8L3	2.04519	7.73472e-23
SEL1L3	2.04845	2.22996e-33
TESC	2.16977	1.66022e-20
DKK1	2.17497	9.82104e-18
MYBL2	2.18746	1.61678e-30
SPHK1	2.20454	5.71558e-29
GAL3ST1	2.23954	1.33776e-25
PKM	2.25918	5.71776e-43
PYCR1	2.26649	2.96786e-25
AFP	2.27881	1.419e-09
SPINT1	2.30726	6.54971e-21
CD24	2.36851	1.13124e-17
KRT19	2.57136	3.50744e-22
EPCAM	2.57803	7.45673e-16
CA9	2.69778	3.49445e-27
SPP1	2.73367	1.93594e-13

## Sheet: Table S7
Table S7 : Pathway Differential Analysis of GSVA in KEGG and Hallmark.
Label	Comparison group(Mean±std)	Control group(Mean±std)	Mann-Whitney U test	Kruskal-Wallis rank sum test
Ferroptosis	C1(-0.19±0.35)	C2(0.17±0.33)	7.3e-14	3.1e-14
	C1(-0.19±0.35)	C3(-0.03±0.32)	0.00047
	C2(0.17±0.33)	C3(-0.03±0.32)	2.2e-06
Peroxisome	C1(-0.51±0.32)	C2(0.41±0.34)	1.2e-36	1.1e-41
	C1(-0.51±0.32)	C3(0.18±0.43)	3.7e-24
	C2(0.41±0.34)	C3(0.18±0.43)	4.1e-06
Signaling pathways regulating pluripotency of stem cells	C1(0.10±0.27)	C2(-0.05±0.24)	3.7e-06	2.6e-07
	C1(0.10±0.27)	C3(-0.07±0.22)	6.7e-07
	C2(-0.05±0.24)	C3(-0.07±0.22)	0.73
Phagosome	C1(0.12±0.31)	C2(-6.6e-3±0.32)	0.0016	7.3e-07
	C1(0.12±0.31)	C3(-0.11±0.30)	1.4e-07
	C2(-6.6e-3±0.32)	C3(-0.11±0.30)	0.01
Focal adhesion	C1(0.13±0.25)	C2(-0.02±0.25)	2.9e-06	6.2e-10
	C1(0.13±0.25)	C3(-0.10±0.24)	5e-10
	C2(-0.02±0.25)	C3(-0.10±0.24)	0.03
Regulation of actin cytoskeleton	C1(0.06±0.17)	C2(5.6e-4±0.20)	0.0051	8.4e-08
	C1(0.06±0.17)	C3(-0.08±0.19)	9.4e-09
	C2(5.6e-4±0.20)	C3(-0.08±0.19)	0.0015
Necroptosis	C1(0.22±0.30)	C2(-0.09±0.35)	3.1e-11	4.5e-15
	C1(0.22±0.30)	C3(-0.14±0.32)	7.5e-14
	C2(-0.09±0.35)	C3(-0.14±0.32)	0.3
Efferocytosis	C1(0.21±0.22)	C2(-0.09±0.22)	2.1e-19	4.2e-23
	C1(0.21±0.22)	C3(-0.11±0.25)	7.7e-18
	C2(-0.09±0.22)	C3(-0.11±0.25)	0.36
Adherens junction	C1(0.23±0.23)	C2(-0.11±0.28)	1.5e-18	1.5e-23
	C1(0.23±0.23)	C3(-0.15±0.27)	1.9e-19
	C2(-0.11±0.28)	C3(-0.15±0.27)	0.26
Endocytosis	C1(0.24±0.17)	C2(-0.11±0.24)	1.2e-25	2.8e-32
	C1(0.24±0.17)	C3(-0.15±0.22)	1.3e-25
	C2(-0.11±0.24)	C3(-0.15±0.22)	0.21
Motor proteins	C1(0.26±0.22)	C2(-0.09±0.34)	2.9e-16	1.6e-28
	C1(0.26±0.22)	C3(-0.25±0.26)	2.9e-27
	C2(-0.09±0.34)	C3(-0.25±0.26)	0.00024
Cell cycle	C1(0.20±0.31)	C2(-0.13±0.39)	1.7e-11	7.6e-14
	C1(0.20±0.31)	C3(-0.13±0.34)	8.7e-12
	C2(-0.13±0.39)	C3(-0.13±0.34)	0.76
Oocyte meiosis	C1(0.12±0.29)	C2(-0.08±0.36)	7e-06	6.1e-07
	C1(0.12±0.29)	C3(-0.09±0.31)	1.2e-06
	C2(-0.08±0.36)	C3(-0.09±0.31)	0.92
Cellular senescence	C1(0.15±0.22)	C2(-0.10±0.26)	3.7e-14	2.6e-16
	C1(0.15±0.22)	C3(-0.10±0.25)	8.3e-13
	C2(-0.10±0.26)	C3(-0.10±0.25)	0.88
p53 signaling pathway	C1(0.11±0.25)	C2(-0.05±0.28)	4.1e-06	1.3e-08
	C1(0.11±0.25)	C3(-0.10±0.25)	7.5e-09
	C2(-0.05±0.28)	C3(-0.10±0.25)	0.22
Mitophagy - animal	C1(0.16±0.28)	C2(-0.07±0.29)	4.2e-09	5.2e-16
	C1(0.16±0.28)	C3(-0.20±0.31)	3.2e-15
	C2(-0.07±0.29)	C3(-0.20±0.31)	0.00053
Tight junction	C1(0.14±0.20)	C2(-0.01±0.22)	2e-08	6.1e-22
	C1(0.14±0.20)	C3(-0.18±0.20)	7.6e-21
	C2(-0.01±0.22)	C3(-0.18±0.20)	1.2e-08
Gap junction	C1(0.16±0.29)	C2(-0.07±0.27)	7.1e-10	1.7e-12
	C1(0.16±0.29)	C3(-0.11±0.29)	7.6e-11
	C2(-0.07±0.27)	C3(-0.11±0.29)	0.14
Apoptosis	C1(0.16±0.21)	C2(-0.08±0.22)	8.3e-15	8.9e-18
	C1(0.16±0.21)	C3(-0.10±0.22)	2.4e-14
	C2(-0.08±0.22)	C3(-0.10±0.22)	0.43
Lysosome	C1(0.20±0.27)	C2(-0.14±0.26)	1.6e-18	8.1e-19
	C1(0.20±0.27)	C3(-0.04±0.27)	8.4e-10
	C2(-0.14±0.26)	C3(-0.04±0.27)	0.0032
ABC transporters	C1(-0.28±0.29)	C2(0.26±0.29)	6.9e-28	2.2e-29
	C1(-0.28±0.29)	C3(0.03±0.34)	2.8e-11
	C2(0.26±0.29)	C3(0.03±0.34)	3.5e-08
AMPK signaling pathway	C1(-0.30±0.22)	C2(0.23±0.27)	4.5e-31	2.7e-34
	C1(-0.30±0.22)	C3(0.12±0.29)	3.7e-21
	C2(0.23±0.27)	C3(0.12±0.29)	0.0042
Neuroactive ligand-receptor interaction	C1(-0.27±0.17)	C2(0.18±0.24)	1.3e-31	1.1e-37
	C1(-0.27±0.17)	C3(0.18±0.23)	6.1e-28
	C2(0.18±0.24)	C3(0.18±0.23)	0.81
FoxO signaling pathway	C1(-3.9e-3±0.18)	C2(-0.02±0.19)	0.62	0.66
	C1(-3.9e-3±0.18)	C3(8.6e-3±0.18)	0.66
	C2(-0.02±0.19)	C3(8.6e-3±0.18)	0.38
cGMP-PKG signaling pathway	C1(-3.4e-3±0.22)	C2(7.6e-3±0.20)	0.75	0.93
	C1(-3.4e-3±0.22)	C3(5.2e-3±0.20)	0.78
	C2(7.6e-3±0.20)	C3(5.2e-3±0.20)	0.83
TGF-beta signaling pathway	C1(0.02±0.19)	C2(0.05±0.21)	0.28	0.00091
	C1(0.02±0.19)	C3(-0.06±0.20)	0.0072
	C2(0.05±0.21)	C3(-0.06±0.20)	0.00034
mTOR signaling pathway	C1(0.17±0.26)	C2(-0.07±0.27)	4.6e-11	4.8e-16
	C1(0.17±0.26)	C3(-0.14±0.25)	1e-14
	C2(-0.07±0.27)	C3(-0.14±0.25)	0.02
ErbB signaling pathway	C1(0.25±0.25)	C2(-0.19±0.31)	7e-23	6.1e-25
	C1(0.25±0.25)	C3(-0.12±0.31)	2.8e-16
	C2(-0.19±0.31)	C3(-0.12±0.31)	0.07
Wnt signaling pathway	C1(0.20±0.21)	C2(-0.15±0.26)	1.5e-22	9.7e-25
	C1(0.20±0.21)	C3(2.9e-3±0.21)	5e-11
	C2(-0.15±0.26)	C3(2.9e-3±0.21)	2.9e-07
Notch signaling pathway	C1(0.23±0.29)	C2(-0.07±0.30)	5.8e-13	2.5e-21
	C1(0.23±0.29)	C3(-0.22±0.32)	5.2e-19
	C2(-0.07±0.30)	C3(-0.22±0.32)	0.00011
Hippo signaling pathway	C1(0.21±0.18)	C2(-0.17±0.21)	3.5e-29	8.1e-34
	C1(0.21±0.18)	C3(-0.08±0.19)	2.9e-21
	C2(-0.17±0.21)	C3(-0.08±0.19)	8.8e-05
Hippo signaling pathway - multiple species	C1(0.21±0.31)	C2(-0.15±0.31)	7.1e-16	4.5e-17
	C1(0.21±0.31)	C3(-0.14±0.35)	4.3e-12
	C2(-0.15±0.31)	C3(-0.14±0.35)	0.91
Phosphatidylinositol signaling system	C1(0.09±0.26)	C2(0.04±0.26)	0.09	5.3e-09
	C1(0.09±0.26)	C3(-0.12±0.25)	7.8e-09
	C2(0.04±0.26)	C3(-0.12±0.25)	1.7e-06
JAK-STAT signaling pathway	C1(-0.03±0.23)	C2(0.07±0.22)	0.00063	8.7e-05
	C1(-0.03±0.23)	C3(-0.05±0.25)	0.53
	C2(0.07±0.22)	C3(-0.05±0.25)	0.00011
Cytokine-cytokine receptor interaction	C1(-0.06±0.23)	C2(0.07±0.28)	0.00072	0.00019
	C1(-0.06±0.23)	C3(0.07±0.24)	0.00012
	C2(0.07±0.28)	C3(0.07±0.24)	0.83
Viral protein interaction with cytokine and cytokine receptor	C1(-0.07±0.33)	C2(0.05±0.37)	0.0084	0.0004
	C1(-0.07±0.33)	C3(0.11±0.31)	6.7e-05
	C2(0.05±0.37)	C3(0.11±0.31)	0.21
NF-kappa B signaling pathway	C1(-3.7e-3±0.35)	C2(-0.01±0.36)	0.82	0.2
	C1(-3.7e-3±0.35)	C3(0.06±0.32)	0.18
	C2(-0.01±0.36)	C3(0.06±0.32)	0.08
TNF signaling pathway	C1(0.13±0.32)	C2(-0.07±0.37)	1.3e-05	3.1e-05
	C1(0.13±0.32)	C3(-1.7e-3±0.31)	0.0029
	C2(-0.07±0.37)	C3(-1.7e-3±0.31)	0.09
Calcium signaling pathway	C1(-0.05±0.23)	C2(0.09±0.23)	1.1e-05	2.2e-05
	C1(-0.05±0.23)	C3(-1.0e-2±0.23)	0.26
	C2(0.09±0.23)	C3(-1.0e-2±0.23)	0.0014
Phospholipase D signaling pathway	C1(-0.05±0.21)	C2(0.10±0.26)	2.8e-06	6e-06
	C1(-0.05±0.21)	C3(-5.0e-3±0.23)	0.16
	C2(0.10±0.26)	C3(-5.0e-3±0.23)	0.0011
HIF-1 signaling pathway	C1(0.06±0.25)	C2(-0.04±0.25)	0.00076	0.0011
	C1(0.06±0.25)	C3(-0.05±0.25)	0.0025
	C2(-0.04±0.25)	C3(-0.05±0.25)	0.97
Sphingolipid signaling pathway	C1(0.12±0.23)	C2(-0.06±0.26)	6.7e-08	1.1e-07
	C1(0.12±0.23)	C3(-9.0e-3±0.23)	7.2e-05
	C2(-0.06±0.26)	C3(-9.0e-3±0.23)	0.11
MAPK signaling pathway	C1(0.09±0.17)	C2(-0.07±0.21)	2.3e-09	2.7e-09
	C1(0.09±0.17)	C3(0.04±0.18)	0.05
	C2(-0.07±0.21)	C3(0.04±0.18)	3.2e-05
Rap1 signaling pathway	C1(0.14±0.22)	C2(-0.06±0.22)	1e-11	3.4e-13
	C1(0.14±0.22)	C3(-0.07±0.23)	2.1e-10
	C2(-0.06±0.22)	C3(-0.07±0.23)	0.78
Ras signaling pathway	C1(0.10±0.21)	C2(-0.05±0.21)	2.2e-08	4.4e-08
	C1(0.10±0.21)	C3(-0.01±0.20)	2.6e-05
	C2(-0.05±0.21)	C3(-0.01±0.20)	0.24
Apelin signaling pathway	C1(0.07±0.23)	C2(-0.02±0.22)	0.004	0.01
	C1(0.07±0.23)	C3(8.1e-4±0.25)	0.06
	C2(-0.02±0.22)	C3(8.1e-4±0.25)	0.43
cAMP signaling pathway	C1(0.07±0.24)	C2(-5.9e-3±0.23)	0.0056	0.00014
	C1(0.07±0.24)	C3(-0.06±0.21)	3.2e-05
	C2(-5.9e-3±0.23)	C3(-0.06±0.21)	0.12
Cell adhesion molecules	C1(0.11±0.24)	C2(-0.03±0.26)	2.1e-05	4.2e-06
	C1(0.11±0.24)	C3(-0.04±0.22)	9e-06
	C2(-0.03±0.26)	C3(-0.04±0.22)	0.99
ECM-receptor interaction	C1(0.11±0.28)	C2(-9.4e-3±0.29)	0.0011	0.00027
	C1(0.11±0.28)	C3(-0.04±0.29)	0.00018
	C2(-9.4e-3±0.29)	C3(-0.04±0.29)	0.47
PI3K-Akt signaling pathway	C1(0.06±0.20)	C2(-0.02±0.21)	0.0019	0.0056
	C1(0.06±0.20)	C3(0.02±0.19)	0.15
	C2(-0.02±0.21)	C3(0.02±0.19)	0.07
Lysine degradation	C1(-0.28±0.32)	C2(0.22±0.39)	3.6e-20	1.8e-19
	C1(-0.28±0.32)	C3(-7.6e-3±0.42)	1e-06
	C2(0.22±0.39)	C3(-7.6e-3±0.42)	3.2e-05
Pyrimidine metabolism	C1(-0.13±0.26)	C2(0.14±0.29)	5.5e-13	9e-13
	C1(-0.13±0.26)	C3(-0.02±0.28)	0.0017
	C2(0.14±0.29)	C3(-0.02±0.28)	1.6e-05
Biosynthesis of unsaturated fatty acids	C1(-0.28±0.30)	C2(0.30±0.32)	9.7e-28	2.7e-29
	C1(-0.28±0.30)	C3(-0.03±0.37)	2.4e-07
	C2(0.30±0.32)	C3(-0.03±0.37)	1.2e-11
Citrate cycle (TCA cycle)	C1(-0.28±0.38)	C2(0.17±0.38)	1.7e-16	8.7e-17
	C1(-0.28±0.38)	C3(0.08±0.42)	3.2e-10
	C2(0.17±0.38)	C3(0.08±0.42)	0.11
Glyoxylate and dicarboxylate metabolism	C1(-0.33±0.32)	C2(0.26±0.34)	1.4e-26	1.9e-29
	C1(-0.33±0.32)	C3(0.06±0.34)	1.2e-15
	C2(0.26±0.34)	C3(0.06±0.34)	6.3e-06
Glycerophospholipid metabolism	C1(-0.18±0.24)	C2(0.13±0.27)	1.7e-16	2.1e-17
	C1(-0.18±0.24)	C3(0.08±0.27)	3.4e-11
	C2(0.13±0.27)	C3(0.08±0.27)	0.09
Fructose and mannose metabolism	C1(-0.25±0.27)	C2(0.13±0.31)	2.2e-19	1.5e-22
	C1(-0.25±0.27)	C3(0.14±0.30)	4.1e-17
	C2(0.13±0.31)	C3(0.14±0.30)	0.91
Pentose phosphate pathway	C1(-0.26±0.28)	C2(0.13±0.33)	2.3e-18	4.3e-23
	C1(-0.26±0.28)	C3(0.15±0.28)	3.1e-19
	C2(0.13±0.33)	C3(0.15±0.28)	0.95
Arginine and proline metabolism	C1(-0.21±0.29)	C2(0.07±0.31)	1.6e-11	3.8e-17
	C1(-0.21±0.29)	C3(0.15±0.26)	3.2e-16
	C2(0.07±0.31)	C3(0.15±0.26)	0.04
One carbon pool by folate	C1(-0.23±0.29)	C2(0.04±0.34)	1.3e-09	1.2e-19
	C1(-0.23±0.29)	C3(0.22±0.31)	2.1e-19
	C2(0.04±0.34)	C3(0.22±0.31)	3.8e-05
Histidine metabolism	C1(-0.39±0.27)	C2(0.18±0.39)	2.3e-24	7.6e-35
	C1(-0.39±0.27)	C3(0.31±0.31)	2.8e-30
	C2(0.18±0.39)	C3(0.31±0.31)	0.01
Cysteine and methionine metabolism	C1(-0.34±0.29)	C2(0.19±0.32)	2.8e-25	2.1e-30
	C1(-0.34±0.29)	C3(0.19±0.30)	2.7e-23
	C2(0.19±0.32)	C3(0.19±0.30)	0.87
"Glycine, serine and threonine metabolism"	C1(-0.49±0.30)	C2(0.32±0.40)	5.3e-33	1.5e-38
	C1(-0.49±0.30)	C3(0.22±0.39)	1.3e-26
	C2(0.32±0.40)	C3(0.22±0.39)	0.01
"Alanine, aspartate and glutamate metabolism"	C1(-0.30±0.28)	C2(0.15±0.31)	1.9e-22	6.2e-29
	C1(-0.30±0.28)	C3(0.22±0.29)	2.3e-23
	C2(0.15±0.31)	C3(0.22±0.29)	0.06
Arginine biosynthesis	C1(-0.43±0.40)	C2(0.24±0.44)	2e-23	8.7e-29
	C1(-0.43±0.40)	C3(0.25±0.40)	8.2e-23
	C2(0.24±0.44)	C3(0.25±0.40)	0.91
Porphyrin metabolism	C1(-0.37±0.36)	C2(0.25±0.37)	7.4e-25	3.9e-27
	C1(-0.37±0.36)	C3(0.21±0.43)	2.4e-18
	C2(0.25±0.37)	C3(0.21±0.43)	0.68
Ascorbate and aldarate metabolism	C1(-0.42±0.39)	C2(0.28±0.41)	9e-26	3.6e-28
	C1(-0.42±0.39)	C3(0.23±0.48)	4.6e-19
	C2(0.28±0.41)	C3(0.23±0.48)	0.88
Pentose and glucuronate interconversions	C1(-0.41±0.37)	C2(0.28±0.37)	4e-27	2e-29
	C1(-0.41±0.37)	C3(0.23±0.45)	1.7e-19
	C2(0.28±0.37)	C3(0.23±0.45)	0.62
Tryptophan metabolism	C1(-0.48±0.27)	C2(0.34±0.39)	9.5e-35	3e-40
	C1(-0.48±0.27)	C3(0.19±0.40)	9.6e-27
	C2(0.34±0.39)	C3(0.19±0.40)	0.0026
Primary bile acid biosynthesis	C1(-0.52±0.36)	C2(0.34±0.40)	2.3e-33	8.7e-38
	C1(-0.52±0.36)	C3(0.25±0.46)	8.1e-26
	C2(0.34±0.40)	C3(0.25±0.46)	0.25
Drug metabolism - other enzymes	C1(-0.38±0.28)	C2(0.26±0.28)	7.3e-33	3.6e-37
	C1(-0.38±0.28)	C3(0.20±0.33)	1.9e-25
	C2(0.26±0.28)	C3(0.20±0.33)	0.31
Steroid hormone biosynthesis	C1(-0.46±0.35)	C2(0.29±0.36)	7.4e-31	1e-34
	C1(-0.46±0.35)	C3(0.25±0.46)	5.3e-24
	C2(0.29±0.36)	C3(0.25±0.46)	0.78
Retinol metabolism	C1(-0.49±0.31)	C2(0.31±0.37)	4.7e-34	1.5e-38
	C1(-0.49±0.31)	C3(0.25±0.44)	1.7e-26
	C2(0.31±0.37)	C3(0.25±0.44)	0.52
Drug metabolism - cytochrome P450	C1(-0.44±0.32)	C2(0.26±0.35)	4.7e-31	4.8e-36
	C1(-0.44±0.32)	C3(0.26±0.40)	6.8e-26
	C2(0.26±0.35)	C3(0.26±0.40)	0.45
Metabolism of xenobiotics by cytochrome P450	C1(-0.45±0.33)	C2(0.27±0.34)	2.8e-31	9.3e-37
	C1(-0.45±0.33)	C3(0.27±0.39)	9.2e-27
	C2(0.27±0.34)	C3(0.27±0.39)	0.41
beta-Alanine metabolism	C1(-0.35±0.30)	C2(0.24±0.31)	1e-28	1.1e-31
	C1(-0.35±0.30)	C3(0.17±0.35)	6.2e-21
	C2(0.24±0.31)	C3(0.17±0.35)	0.16
Butanoate metabolism	C1(-0.48±0.36)	C2(0.34±0.38)	2.7e-31	4.7e-35
	C1(-0.48±0.36)	C3(0.23±0.43)	2.5e-23
	C2(0.34±0.38)	C3(0.23±0.43)	0.09
"Valine, leucine and isoleucine degradation"	C1(-0.37±0.35)	C2(0.25±0.31)	1.6e-27	2.2e-30
	C1(-0.37±0.35)	C3(0.20±0.36)	2.1e-20
	C2(0.25±0.31)	C3(0.20±0.36)	0.3
Arachidonic acid metabolism	C1(-0.37±0.26)	C2(0.18±0.33)	1.4e-27	2.7e-35
	C1(-0.37±0.26)	C3(0.27±0.33)	1.3e-27
	C2(0.18±0.33)	C3(0.27±0.33)	0.02
Linoleic acid metabolism	C1(-0.44±0.41)	C2(0.16±0.46)	1.1e-20	1.5e-29
	C1(-0.44±0.41)	C3(0.34±0.45)	1.1e-24
	C2(0.16±0.46)	C3(0.34±0.45)	0.00079
Glycolysis / Gluconeogenesis	C1(-0.32±0.21)	C2(0.17±0.27)	7.1e-30	2.6e-38
	C1(-0.32±0.21)	C3(0.21±0.23)	9.1e-31
	C2(0.17±0.27)	C3(0.21±0.23)	0.29
Tyrosine metabolism	C1(-0.41±0.35)	C2(0.17±0.39)	2.4e-23	4.3e-33
	C1(-0.41±0.35)	C3(0.33±0.36)	1.7e-27
	C2(0.17±0.39)	C3(0.33±0.36)	0.0009
Fatty acid degradation	C1(-0.47±0.38)	C2(0.27±0.44)	1.8e-27	1.1e-32
	C1(-0.47±0.38)	C3(0.27±0.43)	1.7e-24
	C2(0.27±0.44)	C3(0.27±0.43)	0.98
Pyruvate metabolism	C1(-0.47±0.31)	C2(0.28±0.35)	4.3e-33	7.2e-39
	C1(-0.47±0.31)	C3(0.26±0.35)	3.4e-28
	C2(0.28±0.35)	C3(0.26±0.35)	0.68
Sphingolipid metabolism	C1(0.13±0.27)	C2(-0.05±0.25)	1.9e-08	2.1e-11
	C1(0.13±0.27)	C3(-0.11±0.27)	2.9e-10
	C2(-0.05±0.25)	C3(-0.11±0.27)	0.04
Inositol phosphate metabolism	C1(-6.4e-3±0.23)	C2(0.05±0.24)	0.06	0.00054
	C1(-6.4e-3±0.23)	C3(-0.07±0.26)	0.04
	C2(0.05±0.24)	C3(-0.07±0.26)	0.00013
Purine metabolism	C1(0.01±0.21)	C2(0.08±0.21)	0.01	2.6e-12
	C1(0.01±0.21)	C3(-0.12±0.21)	9.5e-07
	C2(0.08±0.21)	C3(-0.12±0.21)	1.6e-12
Starch and sucrose metabolism	C1(-0.10±0.25)	C2(0.13±0.33)	9.4e-09	9.2e-09
	C1(-0.10±0.25)	C3(-0.03±0.28)	0.06
	C2(0.13±0.33)	C3(-0.03±0.28)	4.2e-05
Amino sugar and nucleotide sugar metabolism	C1(-0.03±0.28)	C2(0.06±0.34)	0.03	0.05
	C1(-0.03±0.28)	C3(-0.01±0.27)	0.62
	C2(0.06±0.34)	C3(-0.01±0.27)	0.07
Galactose metabolism	C1(-0.01±0.32)	C2(0.09±0.36)	0.03	0.03
	C1(-0.01±0.32)	C3(-0.02±0.33)	0.98
	C2(0.09±0.36)	C3(-0.02±0.33)	0.02
Ether lipid metabolism	C1(0.11±0.32)	C2(-0.23±0.34)	1.9e-13	9.2e-16
	C1(0.11±0.32)	C3(0.14±0.41)	0.36
	C2(-0.23±0.34)	C3(0.14±0.41)	1.9e-11
Glutathione metabolism	C1(-0.10±0.34)	C2(-4.9e-3±0.29)	0.01	6.4e-08
	C1(-0.10±0.34)	C3(0.15±0.33)	7.4e-08
	C2(-4.9e-3±0.29)	C3(0.15±0.33)	5.9e-05

## Sheet: Table S8
Table S8 : Cluster 1-specific drugs identified
Common elements in CTRP GDSC PRISM :	clinical_phase	moa	target	disease_area	indication
temozolomide	Launched	DNA alkylating agent	MGMT	oncology	glioblastoma|astrocytoma
cabozantinib	Launched	RET tyrosine kinase inhibitor|VEGFR inhibitor	KDR|MET|RET	oncology	medullary thyroid cancer (MTC)
masitinib	Launched	KIT inhibitor|PDGFR tyrosine kinase receptor inhibitor|SRC inhibitor	FGFR3|KIT|PDGFRA|PDGFRB	dermatology	mastocytoma
nintedanib	Launched	FGFR inhibitor|PDGFR tyrosine kinase receptor inhibitor|VEGFR inhibitor	FGFR1|FGFR2|FGFR3|FGFR4|FLT1|FLT4|KDR|PDGFRA|PDGFRB	pulmonary	idiopathic pulmonary fibrosis (IPF)
tamoxifen	Launched	estrogen receptor antagonist|selective estrogen receptor modulator (SERM)	EBP|ESR1|ESR2|GPER1|PRKCA|PRKCB|PRKCD|PRKCE|PRKCG|PRKCI|PRKCQ|PRKCZ	oncology	breast cancer
Idelalisib	Launched	PI3K inhibitor	PIK3CA|PIK3CB|PIK3CD|PIK3CG	hematologic malignancy	chronic lymphocytic leukemia (CLL)
Fedratinib	Launched	FLT3 inhibitor|JAK inhibitor	BRD4|JAK1|JAK2|JAK3|TYK2	hematologic malignancy	myelofibrosis
bosutinib	Launched	Abl kinase inhibitor|Bcr-Abl kinase inhibitor|SRC inhibitor	ABL1|BCR|CAMK1D|CAMK2G|CDK2|FRK|FYN|HCK|LYN|MAP2K1|MAP2K2|MAP3K2|MAP4K5|SRC|STK10|STK24|STK4|TNK2|TXK	hematologic malignancy	chronic myeloid leukemia (CML)
nilotinib	Launched	Abl kinase inhibitor|Bcr-Abl kinase inhibitor	ABL1|KIT	hematologic malignancy	chronic myeloid leukemia (CML)
oxaliplatin	Launched	DNA inhibitor		oncology	colorectal cancer
doxorubicin	Launched	topoisomerase inhibitor	TOP2A	hematologic malignancy|oncology	acute lymphoblastic leukemia (ALL)|acute myeloid leukemia (AML)|Wilm's tumor|breast cancer|ovarian cancer|Hodgkin's lymphoma|bladder cancer|multiple myeloma
AZD8055	Phase 1	mTOR inhibitor	MTOR
AZD7762	Phase 1	CHK inhibitor	CHEK1|CHEK2
PAC-1	Phase 1	caspase activator	CASP3
SAR-245409	Phase 1/Phase 2	PI3K inhibitor	MTOR|PIK3CG
ZSTK-474	Phase 1/Phase 2	PI3K inhibitor	PIK3CB|PIK3CD|PIK3CG
MK-2206	Phase 2	AKT inhibitor	AKT1|AKT2|AKT3
quizartinib	Phase 3	FLT3 inhibitor	CSF1R|FLT3|KIT|PDGFRA|PDGFRB|RET
alisertib	Phase 3	Aurora kinase inhibitor	AURKA
BAM7	Preclinical	BAX activator	BAX
TPCA-1	Preclinical	IKK inhibitor	IKBKB
PI-103	Preclinical	mTOR inhibitor|PI3K inhibitor	MTOR|PIK3CA|PIK3CB|PIK3CD|PIK3CG|PRKDC

## Sheet: Table S9
Table S9 : 67 potential drug targets in different subtypes and non-tumor tissues.
	C1 vs Normal	C2 vs Normal	C3 vs Normal
Traget	Log FC			Type
TOP2A	4.28103	2.74835	1.98841	Proliferation
AURKA	3.28641	2.35753	2.09885	Proliferation
SRC	2.53121	0.596628	0.89047	Immune
PDGFRB	2.09408	1.39026	0.97704	Metastasis
BAX	2.06841	1.06412	1.43355	APOPTOSIS
PRKDC	2.05866	1.07994	0.706994	Proliferation
PRKCD	2.01825	0.968461	0.657443	APOPTOSIS
CHEK1	2.00909	1.01436	0.853039	Proliferation
FGFR4	1.7935	0.786769	1.24772	Proliferation
ABL1	1.76431	0.868116	0.352853	Proliferation
FGFR3	1.7426	0.431538	0.562872	Proliferation
PRKCA	1.66524	1.07332	0.739097	Proliferation
CHEK2	1.66277	1.09566	0.857724	Proliferation
MAP2K2	1.64701	1.06509	1.22957	Proliferation
CDK2	1.59632	0.7681	0.141451	Proliferation
CAMK2G	1.5221	1.0066	0.613623	Proliferation
PRKCI	1.49231	0.695325	0.201154	APOPTOSIS
CASP3	1.47393	0.905174	0.428314	APOPTOSIS
TYK2	1.38485	1.05834	0.578188	Immune
STK24	1.37982	0.520902	-0.203331	APOPTOSIS
BCR	1.37622	0.779156	0.604541	Proliferation
TNK2	1.22153	0.703491	0.595474	Metastasis
STK4	1.19317	0.540423	0.0394359	APOPTOSIS
IKBKB	1.15063	0.515999	0.213495	Immune
PIK3CB	1.14341	0.776392	0.143867	Proliferation
FLT1	1.13407	0.952044	0.373438	Proliferation
LYN	1.11959	0.359946	0.275358	Immune
BRD4	1.08952	0.563927	0.175443	Proliferation
MAP4K5	1.08463	0.47948	-0.0521638	Proliferation
JAK3	1.06514	0.176438	0.244022	Immune
STK10	1.04294	0.528703	0.233287	Immune
MTOR	1.0257	1.01912	0.139085	Proliferation
CAMK1D	0.932034	0.43466	0.169018	Proliferation
FRK	0.794514	0.633709	-0.0380956	Proliferation
FGFR1	0.725407	-0.366008	-0.551221	Proliferation
JAK1	0.679874	0.332726	-0.386078	Immune
AKT3	0.672848	0.210932	-0.360962	Proliferation
PIK3CA	0.667751	0.334509	-0.280289	Proliferation
JAK2	0.661796	0.181645	-0.391059	Immune
AKT2	0.654843	0.454485	-0.040914	Proliferation
KIT	0.653968	0.107159	-0.029898	Proliferation
MET	0.640929	0.759757	0.193117	Proliferation
MAP3K2	0.566498	0.329949	-0.397012	Proliferation
FLT4	0.517361	0.474483	0.0440239	Proliferation
PIK3CD	0.484756	-0.247193	-0.409992	Proliferation
AKT1	0.442853	0.291479	-0.48724	Proliferation
HCK	0.412121	-0.529599	-0.68479	Immune
PRKCZ	0.395968	0.368373	-0.140883	Proliferation
PIK3CG	0.394496	0.032004	-0.243382	Proliferation
PRKCQ	0.335534	-0.055266	-0.155176	Immune
PRKCE	0.334878	0.473894	-0.509297	Metastasis
CSF1R	0.218681	-0.64353	-0.852042	Immune
PRKCG	0.106356	0.00986361	0.00907926	Proliferation
ESR2	0.0961399	0.0382966	0.0287068	Metabolism
FGFR2	0.0824982	-0.412171	-1.65543	Proliferation
TXK	0.0803814	-0.0382862	-0.107505	Immune
PRKCB	0.0442897	-0.428	-0.542738	Immune
KDR	0.00420083	0.289336	-0.525233	Metastasis
MAP2K1	-0.0194814	-0.313991	-1.08167	Proliferation
FLT3	-0.0222722	-0.175704	-0.211315	Proliferation
EBP	-0.0807156	0.332654	0.231501	Metabolism
GPER1	-0.0871695	0.142159	0.0454502	Proliferation
FYN	-0.32123	-0.232303	-0.499935	Metastasis
MGMT	-0.474732	-0.239459	0.244451	APOPTOSIS
RET	-0.70362	-0.742333	-1.04416	Proliferation
PDGFRA	-0.779951	-1.21624	-1.79364	Metastasis
ESR1	-2.09396	-1.21284	-1.77683	Metabolism

## Sheet: Table S10
Table S10 : Correlation analysis between LDRGs and non-LD DEGs (Correlation>0.6).
category1	category2	Correlation	p-value	AdjPvalue
RAB3GAP1	DYNC1I2	0.857077	2.51402e-108	1.40785e-106
SET	PTBP3	0.855162	2.42608e-107	1.3586e-105
RAB18	ITGB1	0.854256	7.01456e-107	3.92816e-105
GBF1	SMC3	0.848587	4.58121e-104	2.56548e-102
RAB3GAP1	TP53BP1	0.845323	1.69936e-102	9.51642e-101
GBF1	LDB1	0.838444	2.63503e-99	1.47562e-97
RAB3GAP1	DHX9	0.834408	1.67448e-97	9.37711e-96
RAB3GAP1	ADAM17	0.833367	4.8e-97	2.69e-95
SET	CIZ1	0.833198	5.69287e-97	3.18801e-95
SET	NUP188	0.83194	2.00741e-96	1.12415e-94
RAB3GAP1	ACVR1	0.829263	2.84e-95	1.59e-93
RAB3GAP1	BAZ2A	0.827081	2.38e-94	1.33e-92
RAB3GAP1	DCAF7	0.826705	3.41981e-94	1.91509e-92
RAB3GAP1	MOB1A	0.826653	3.5972e-94	2.01443e-92
RAB3GAP1	MAP4K3	0.824338	3.30078e-93	1.84844e-91
RAB3GAP1	CCDC93	0.823509	7.24259e-93	4.05585e-91
FAF2	CNOT6	0.823054	1.11204e-92	6.2274e-91
RAB3GAP1	CEP170	0.820144	1.68566e-91	9.43968e-90
RAB3GAP1	VGLL4	0.819556	2.90202e-91	1.62513e-89
RAP1B	ADAM17	0.818838	5.62e-91	1.57e-89
RAP1B	MOB1A	0.818488	7.74397e-91	2.16831e-89
RAB3GAP1	SMPD4	0.817798	1.45598e-90	8.15352e-89
RAP1B	HIF1A	0.8177	1.59229e-90	8.91684e-89
RAB3GAP1	SMARCC2	0.817093	2.76611e-90	1.54902e-88
SPAST	MIB1	0.815843	8.57592e-90	4.80251e-88
RAB3GAP1	SPTLC1	0.815272	1.43368e-89	8.0286e-88
FAF2	TCERG1	0.815268	1.43823e-89	8.05409e-88
RAB3GAP1	ELF1	0.814607	2.60107e-89	1.4566e-87
SET	CPSF6	0.813243	8.76748e-89	4.90979e-87
GBF1	SEC24C	0.811616	3.68977e-88	2.06627e-86
GBF1	NT5C2	0.811182	5.40183e-88	3.02503e-86
RAB3GAP1	MED12	0.810917	6.81229e-88	3.81488e-86
RAB3GAP1	VRK2	0.809693	1.98069e-87	1.10919e-85
FAF2	RNF44	0.809257	2.89117e-87	1.61905e-85
VPS13C	TP53BP1	0.807603	1.20296e-86	3.36828e-85
TMEM159	CDR2L	0.807037	1.95351e-86	1.09396e-84
TSC1	NUP188	0.806682	2.64574e-86	7.40806e-85
RAB3GAP1	TPR	0.806519	3.04287e-86	1.70401e-84
VPS13C	ADAM17	0.806154	4.15e-86	7.75e-85
VPS13C	VGLL4	0.806038	4.58035e-86	1.2825e-84
RAB3GAP1	PRRC2C	0.805771	5.75017e-86	3.22009e-84
SET	ACTL6A	0.805439	7.62e-86	4.27e-84
RAB3GAP1	CBL	0.80504	1.07e-85	5.98e-84
RAB3GAP1	ADNP	0.804838	1.27e-85	7.09e-84
RAB3GAP1	KIF5B	0.804172	2.22056e-85	1.24351e-83
RAB3GAP1	PRRC2B	0.803547	3.75254e-85	2.10142e-83
KAT5	HMGN4	0.803223	4.92212e-85	2.75639e-83
SPAST	MOB1A	0.803211	4.97046e-85	9.27819e-84
RAB3GAP1	ARL6IP6	0.802458	9.32e-85	5.22e-83
RAB3GAP1	BCOR	0.801557	1.97e-84	1.1e-82
SPAST	ADNP	0.801511	2.05e-84	5.73e-83
GBF1	DHX9	0.801393	2.25615e-84	6.31723e-83
SET	HDAC2	0.801157	2.743e-84	1.53608e-82
RAB3GAP1	VEZF1	0.799942	7.465e-84	4.1804e-82
SET	UBAP2	0.79953	1.04613e-83	5.85835e-82
KAT5	TUBA1B	0.798393	2.64611e-83	1.48182e-81
RAB3GAP1	PRR12	0.798074	3.43016e-83	1.92089e-81
RAP1B	VRK2	0.798029	3.55784e-83	9.96196e-82
RAP1B	IQGAP1	0.797958	3.76937e-83	2.11085e-81
RAB3GAP1	SPIN1	0.797496	5.48179e-83	3.0698e-81
RAB3GAP1	PRDM4	0.797155	7.22137e-83	4.04397e-81
RAB18	DYNC1I2	0.797005	8.15443e-83	2.28324e-81
TSC1	ABL1	0.796808	9.56e-83	5.35e-81
RAB3GAP1	MIB1	0.796633	1.10111e-82	3.08311e-81
RAP1B	CEP170	0.795657	2.41163e-82	6.75257e-81
RAP1B	VCL	0.795508	2.71772e-82	1.52193e-80
FAF2	KPNB1	0.79524	3.36659e-82	1.88529e-80
RAB3GAP1	LIMS1	0.79491	4.38157e-82	2.45368e-80
RAB3GAP1	BCL9L	0.793921	9.63e-82	5.39e-80
SET	CBX1	0.793877	9.97475e-82	5.58586e-80
SET	UBA2	0.793227	1.66906e-81	9.34671e-80
KAT5	DHX9	0.792376	3.26512e-81	6.09489e-80
TMEM159	GPX8	0.792307	3.44841e-81	1.93111e-79
GBF1	MED12	0.792005	4.37152e-81	1.22403e-79
SET	SMARCD1	0.791831	5.00925e-81	2.80518e-79
GBF1	TPR	0.791588	6.06271e-81	1.69756e-79
RAB3GAP1	CPSF6	0.791263	7.81796e-81	2.18903e-79
RAB7A	MOB1A	0.790779	1.14131e-80	1.59783e-79
RAB3GAP1	LDB1	0.790444	1.48119e-80	4.14734e-79
RAB3GAP1	SMC3	0.789663	2.71851e-80	7.61184e-79
GBF1	TAF6	0.789357	3.4437e-80	1.92847e-78
RAB3GAP1	PIAS3	0.789293	3.62081e-80	2.02766e-78
SET	NCAPD2	0.789286	3.6403e-80	2.03857e-78
RAB18	KIF5B	0.788932	4.78462e-80	1.33969e-78
SET	YWHAQ	0.787982	9.94608e-80	5.5698e-78
RAB3GAP1	ABL1	0.787967	1.01e-79	2.82e-78
KAT5	SMARCC2	0.787783	1.15851e-79	3.24383e-78
SET	NUP107	0.787519	1.41857e-79	7.944e-78
SET	DHX9	0.786954	2.18686e-79	3.0616e-78
FAF2	FUBP1	0.786609	2.84495e-79	1.59317e-77
FIG4	HDAC2	0.786508	3.07207e-79	8.60181e-78
RAB3GAP1	RAVER1	0.786183	3.93588e-79	2.2041e-77
VPS13C	SMARCC2	0.786072	4.28273e-79	7.99444e-78
MOSPD2	MED12	0.785726	5.57075e-79	1.03987e-77
RAP1B	KIF2A	0.785688	5.73255e-79	3.21023e-77
VPS13C	ELF1	0.785339	7.46817e-79	2.09109e-77
VPS13C	ITGB1	0.785338	7.4776e-79	2.09373e-77
TMEM159	ITGA3	0.785337	7.48141e-79	4.18959e-77
SET	ILF3	0.785191	8.35599e-79	4.67935e-77
RAP1B	BAZ2A	0.783749	2.48e-78	6.94e-77
SPAST	VRK2	0.783728	2.51726e-78	4.69888e-77
GBF1	ARHGEF11	0.78344	3.12e-78	1.75e-76
RAB3GAP1	PIP5K1A	0.783436	3.13339e-78	1.7547e-76
TSC1	GPR107	0.783325	3.40681e-78	1.90781e-76
VPS13C	IQGAP1	0.78262	5.77172e-78	1.61608e-76
KAT5	TAF6	0.782229	7.72257e-78	2.16232e-76
SET	PRKCI	0.782211	7.83019e-78	4.38491e-76
GBF1	SMPD4	0.78193	9.64574e-78	2.70081e-76
TSC1	CIZ1	0.781701	1.14401e-77	3.20324e-76
RAB3GAP1	YEATS2	0.781523	1.30516e-77	7.3089e-76
SET	IQCB1	0.781257	1.59091e-77	8.9091e-76
TMEM159	SLC9A1	0.781061	1.83956e-77	1.03015e-75
GBF1	SMARCC2	0.780216	3.43174e-77	4.80444e-76
SPAST	PRKCI	0.78007	3.82178e-77	1.0701e-75
RAB3GAP1	PRRC2A	0.779742	4.86756e-77	2.72583e-75
GBF1	HEATR1	0.77967	5.12903e-77	2.87226e-75
RAB18	VGLL4	0.779659	5.17366e-77	9.6575e-76
RAB3GAP1	KPNB1	0.779622	5.31684e-77	1.48872e-75
RAP1B	CTTNBP2NL	0.778658	1.07735e-76	6.03316e-75
SET	GPR107	0.778011	1.72799e-76	4.83838e-75
SET	MAPRE1	0.77752	2.47039e-76	1.38342e-74
RAP1B	VGLL4	0.77733	2.83479e-76	3.96871e-75
RAB18	MAP4K3	0.777147	3.23762e-76	9.06534e-75
RAB3GAP1	VHL	0.777028	3.53056e-76	1.97711e-74
KAT5	STK24	0.776909	3.8481e-76	2.15494e-74
RAB3GAP1	CCAR1	0.776869	3.96107e-76	2.2182e-74
RAB18	SMARCC2	0.776402	5.55233e-76	6.21861e-75
SET	MOB1A	0.776008	7.37813e-76	8.26351e-75
GBF1	DCAF7	0.775723	9.05903e-76	2.53653e-74
SPAST	VEZF1	0.775532	1.03985e-75	2.91157e-74
RAB3GAP1	HEATR1	0.775439	1.11146e-75	3.11208e-74
SPAST	YWHAQ	0.775006	1.51643e-75	4.24602e-74
DDHD2	TACC1	0.774979	1.54673e-75	8.6617e-74
SET	NUP205	0.774499	2.18184e-75	1.22183e-73
RAB3GAP1	M6PR	0.77445	2.2586e-75	1.26482e-73
KAT5	SEC24C	0.774449	2.26093e-75	6.33061e-74
RAP1B	CORO1C	0.774065	2.97385e-75	1.66535e-73
MOSPD2	BCOR	0.774008	3.1e-75	8.68e-74
GBF1	PRR12	0.773816	3.55298e-75	9.94833e-74
GBF1	PRRC2B	0.773607	4.12417e-75	1.15477e-73
APOB	CPB2	0.77352	4.3864e-75	2.45638e-73
SET	CDK4	0.773325	5.0382e-75	2.82139e-73
TMEM159	IQGAP1	0.772828	7.17178e-75	1.33873e-73
RAB3GAP1	CSNK2A1	0.77281	7.26313e-75	4.06735e-73
MOSPD2	DCK	0.772786	7.39207e-75	4.13956e-73
SPAST	ADAM17	0.772455	9.35e-75	1.31e-73
RAB3GAP1	ITGB1	0.772101	1.20035e-74	2.24066e-73
GBF1	PRRC2A	0.77174	1.54899e-74	4.33718e-73
SET	ECT2	0.771723	1.56706e-74	8.77555e-73
SPAST	KIF5B	0.771685	1.60941e-74	3.00422e-73
SPAST	MAP4K3	0.771593	1.71734e-74	3.2057e-73
VPS13C	HIF1A	0.771413	1.94974e-74	5.45926e-73
SET	YEATS2	0.770977	2.65066e-74	7.42186e-73
VPS13C	MOB1A	0.770837	2.92459e-74	2.72961e-73
SET	CDK2	0.770698	3.22309e-74	1.80493e-72
MOSPD2	SMARCC2	0.770005	5.2364e-74	4.8873e-73
RAB7A	TOPBP1	0.769926	5.53452e-74	3.09933e-72
SPAST	CPSF6	0.769481	7.55062e-74	1.40945e-72
RAP1B	CBL	0.769268	8.76e-74	2.45e-72
KAT5	DYNC1I2	0.769146	9.53825e-74	1.78047e-72
RAP1B	PRDM4	0.769052	1.0186e-73	2.85207e-72
SET	MSH2	0.769034	1.0315e-73	5.77639e-72
SET	CDCA4	0.768743	1.26206e-73	7.06755e-72
RAB18	DCK	0.768613	1.38133e-73	3.86773e-72
MOSPD2	ADAM17	0.768605	1.39e-73	1.56e-72
RAB3GAP1	HMGN4	0.76825	1.77746e-73	4.9769e-72
SET	RCC2	0.767935	2.20997e-73	1.23758e-71
FAF2	BAZ2A	0.767708	2.59e-73	4.83e-72
GBF1	ATXN7L3	0.767631	2.73e-73	1.53e-71
RAB18	ELF1	0.767506	2.97268e-73	5.549e-72
FAF2	CPSF6	0.767466	3.05781e-73	4.28093e-72
RAB3GAP1	MINK1	0.766996	4.22807e-73	2.36772e-71
RAB3GAP1	PTBP3	0.766858	4.64944e-73	1.30184e-71
SET	DCAF16	0.766809	4.80847e-73	2.69274e-71
SPAST	DCAF7	0.766779	4.90796e-73	9.16153e-72
RAB3GAP1	NUP205	0.76677	4.93815e-73	1.38268e-71
SET	ARL6IP6	0.766654	5.35e-73	1.5e-71
FAF2	ADAM17	0.766308	6.78e-73	6.33e-72
RAB7A	VRK2	0.765803	9.58965e-73	1.34255e-71
SET	SMARCC1	0.765736	1.00396e-72	5.62216e-71
RAB3GAP1	NT5C2	0.765721	1.01407e-72	2.83939e-71
RAB3GAP1	MAP3K1	0.765666	1.05332e-72	5.89856e-71
TSC1	UBAP2	0.765448	1.22235e-72	3.42258e-71
TMEM159	ABR	0.765272	1.38e-72	7.72e-71
RAB7A	DVL3	0.765239	1.41036e-72	7.89799e-71
PISD	CSNK1E	0.765212	1.43677e-72	8.04592e-71
SPAST	MSH2	0.765053	1.60105e-72	4.48295e-71
RAB3GAP1	FNBP1L	0.764457	2.4018e-72	1.34501e-70
RAB3GAP1	UBAP2L	0.76426	2.7472e-72	1.53843e-70
FAF2	DHX9	0.764164	2.93069e-72	3.28238e-71
RAB18	ADAM17	0.764046	3.18e-72	2.54e-71
RAB3GAP1	RNF44	0.76402	3.23371e-72	9.05439e-71
RAB7A	DYNC1I2	0.763845	3.63937e-72	5.09511e-71
VPS13C	CEP170	0.763814	3.71716e-72	6.93869e-71
SET	RFWD3	0.763646	4.16685e-72	2.33344e-70
VPS13C	BAZ2A	0.763521	4.53e-72	6.35e-71
RAB3GAP1	FUBP1	0.763407	4.89716e-72	1.3712e-70
FAF2	KIF2A	0.763261	5.40607e-72	1.5137e-70
FAF2	INCENP	0.763154	5.81184e-72	3.25463e-70
SPAST	VHL	0.763093	6.05594e-72	1.69566e-70
RAP1B	LIMS1	0.763084	6.0929e-72	1.70601e-70
TMEM159	MYOF	0.762782	7.46807e-72	4.18212e-70
SPAST	DHX9	0.762705	7.86861e-72	7.34404e-71
SET	FANCG	0.762676	8.02498e-72	4.49399e-70
GBF1	BCOR	0.762482	9.14e-72	1.71e-70
FAF2	TP53BP1	0.762404	9.63492e-72	1.79852e-70
RAB18	VRK2	0.761943	1.31387e-71	1.47153e-70
RAB3GAP1	TOPBP1	0.761878	1.37274e-71	3.84366e-70
SET	FBXO5	0.761815	1.43175e-71	8.01781e-70
SPAST	TPR	0.761798	1.44767e-71	2.70233e-70
TMEM159	ORAI2	0.761595	1.65919e-71	9.29145e-70
RAB3GAP1	PTPN12	0.761472	1.80133e-71	1.00874e-69
RAB3GAP1	KIF2A	0.761093	2.32262e-71	4.33556e-70
VPS13C	VRK2	0.760787	2.84978e-71	2.6598e-70
RAP1B	TP53BP1	0.760764	2.89266e-71	4.04972e-70
RAP1B	SPRED1	0.760664	3.09312e-71	1.73215e-69
RAB18	HMGN4	0.760434	3.60537e-71	6.73002e-70
RAB3GAP1	TAF6	0.760419	3.64299e-71	6.80025e-70
RAB3GAP1	ATXN7L3	0.760385	3.73e-71	1.04e-69
RAB3GAP1	UBAP2	0.760132	4.40935e-71	8.23079e-70
VPS13C	DCK	0.760003	4.80582e-71	8.97086e-70
RAB5C	TUBA1B	0.759766	5.6256e-71	1.57517e-69
RAB3GAP1	YAP1	0.759664	6.02083e-71	3.37166e-69
RAB7A	M6PR	0.75961	6.24022e-71	1.2221e-69
MOSPD2	M6PR	0.759537	6.54695e-71	1.2221e-69
RAB3GAP1	TCERG1	0.759516	6.63863e-71	1.85882e-69
RAB3GAP1	STK24	0.759492	6.74476e-71	1.88853e-69
VPS13C	MAP4K3	0.759396	7.19087e-71	1.00672e-69
RAP1B	ITGB1	0.759342	7.45045e-71	1.04306e-69
CTDNEP1	TAX1BP3	0.759091	8.79947e-71	4.9277e-69
SET	TOPBP1	0.759015	9.25326e-71	1.72728e-69
TSC1	PTBP3	0.758989	9.41663e-71	1.75777e-69
RAP1B	DYRK2	0.758405	1.38521e-70	7.75716e-69
SPAST	TOPBP1	0.757733	2.15654e-70	3.01916e-69
FAF2	PIP5K1A	0.757644	2.28683e-70	6.40312e-69
RAB3GAP1	RFWD3	0.757452	2.59386e-70	7.26281e-69
SET	POLA1	0.757338	2.79558e-70	1.56552e-68
TBC1D20	CSNK2A1	0.75724	2.98187e-70	8.34924e-69
RAB3GAP1	NPEPPS	0.757154	3.15444e-70	1.76649e-68
SPAST	PRRC2C	0.757154	3.15566e-70	8.83585e-69
RAB3GAP1	CHMP3	0.756675	4.31858e-70	2.4184e-68
SET	PIGS	0.756632	4.44258e-70	2.48784e-68
GBF1	CCAR1	0.75652	4.7814e-70	1.33879e-68
FAF2	DCAF7	0.756377	5.24901e-70	7.34862e-69
MOSPD2	VRK2	0.756214	5.83753e-70	4.67002e-69
GBF1	BAZ2A	0.756035	6.56e-70	7.35e-69
VPS13C	BCL9L	0.755606	8.68e-70	2.43e-68
RAB7A	ADAM17	0.755465	9.51e-70	6.66e-69
PLIN3	LMNB2	0.755235	1.10445e-69	6.18492e-68
SPAST	KPNB1	0.754806	1.45924e-69	2.50974e-68
SPAST	PTBP3	0.754669	1.59572e-69	2.23401e-68
SET	KPNB1	0.754489	1.79267e-69	2.50974e-68
GBF1	TP53BP1	0.753946	2.54762e-69	2.85334e-68
RAB3GAP1	INCENP	0.753927	2.57787e-69	7.21804e-68
SET	CASP2	0.75384	2.73e-69	1.53e-67
RAP1B	DYNC1I2	0.75371	2.96594e-69	3.32185e-68
RAB3GAP1	RAI1	0.75352	3.35291e-69	1.87763e-67
RAB18	SEC24C	0.753441	3.52755e-69	6.58475e-68
RAB7A	ACTL6A	0.75335	3.74e-69	1.05e-67
RAB3GAP1	TMEM87B	0.753326	3.79832e-69	2.12706e-67
SPAST	CEP170	0.75316	4.228e-69	5.9192e-68
APOB	SERPIND1	0.753017	4.63477e-69	2.59547e-67
RAB3GAP1	CBX1	0.753003	4.67561e-69	1.30917e-67
VPS13C	NT5C2	0.752894	5.01578e-69	9.36279e-68
FAF2	TOPBP1	0.752805	5.31207e-69	5.94952e-68
VPS13C	RAVER1	0.752415	6.82174e-69	1.91009e-67
SPAST	CBX1	0.752322	7.24022e-69	1.35151e-67
RAP1B	KIF5B	0.752246	7.60123e-69	1.06417e-67
GBF1	NUP205	0.752213	7.76391e-69	1.44926e-67
RAB3GAP1	PROSER1	0.752156	8.05268e-69	4.5095e-67
SET	RACGAP1	0.752084	8.43494e-69	4.72357e-67
RAP1B	DCK	0.752055	8.59422e-69	1.20319e-67
SET	CSNK2A1	0.751726	1.06075e-68	1.98007e-67
SPAST	SMARCC1	0.751707	1.07339e-68	3.00548e-67
RAB5C	NPEPPS	0.751668	1.10086e-68	3.0824e-67
SPAST	BAZ2A	0.751628	1.13e-68	1.05e-67
CAV1	FLNA	0.751628	1.12924e-68	6.32375e-67
FAF2	BCOR	0.751539	1.2e-68	1.67e-67
KAT5	INCENP	0.751386	1.31771e-68	2.45973e-67
DDHD2	AP3M2	0.751263	1.43e-68	7.98e-67
SET	WDHD1	0.751203	1.48092e-68	8.29313e-67
SET	MED22	0.751166	1.51583e-68	8.48866e-67
VPS13C	CTTNBP2NL	0.750809	1.90303e-68	5.32848e-67
RAB18	SPTLC1	0.750772	1.94872e-68	4.13406e-67
KAT5	SMC3	0.750753	1.97246e-68	3.68193e-67
RAB3GAP1	SEC24C	0.750706	2.03238e-68	2.84534e-67
RAB18	MOB1A	0.750645	2.11251e-68	1.69e-67
RAP1B	SPTLC1	0.750571	2.21467e-68	4.13406e-67
GBF1	PIP5K1A	0.750536	2.2639e-68	4.22594e-67
GBF1	DLG5	0.750148	2.89635e-68	1.62196e-66
GBF1	MINK1	0.749939	3.30656e-68	9.25838e-67
RAP1B	M6PR	0.749923	3.34072e-68	3.99945e-67
CKAP4	CNOT11	0.749829	3.54505e-68	1.98523e-66
KAT5	M6PR	0.749818	3.57093e-68	3.99945e-67
SET	KIF11	0.749798	3.61568e-68	2.02478e-66
CTDNEP1	MFSD10	0.749768	3.68613e-68	2.06423e-66
TMEM159	RAB31	0.749588	4.12888e-68	2.31217e-66
MOSPD2	NUP205	0.749575	4.16376e-68	5.82927e-67
KAT5	MARK2	0.749494	4.38241e-68	1.95424e-66
RAB7A	CORO1C	0.749462	4.47303e-68	1.25245e-66
FIG4	CDK19	0.749398	4.65592e-68	2.60732e-66
SPAST	BCOR	0.748927	6.27e-68	7.02e-67
RAB3GAP1	NEO1	0.748869	6.50247e-68	3.64138e-66
RAP1B	ADAM9	0.748787	6.85e-68	3.84e-66
RAB3GAP1	MARK2	0.748757	6.97942e-68	1.95424e-66
FAF2	MED12	0.748363	8.94619e-68	1.25247e-66
RAB3GAP1	PHF21A	0.748289	9.36833e-68	5.24626e-66
RAB3GAP1	NFYA	0.748087	1.06375e-67	5.95701e-66
TSC1	PRRC2B	0.748011	1.11616e-67	2.08351e-66
SET	MSANTD3	0.747844	1.23946e-67	6.94096e-66
FAF2	SMARCC2	0.747816	1.26125e-67	1.009e-66
SET	LMNB2	0.747608	1.43718e-67	4.02409e-66
MOSPD2	SMC3	0.747606	1.43867e-67	1.9451e-66
GBF1	BCL9L	0.747485	1.55e-67	2.9e-66
SPAST	SMC3	0.747305	1.7367e-67	1.9451e-66
VPS13C	CBL	0.747234	1.82e-67	3.39e-66
VPS13C	NEO1	0.746925	2.20319e-67	6.16894e-66
FAF2	TPR	0.746823	2.3474e-67	3.28637e-66
RAP1B	NUP107	0.746804	2.3758e-67	6.65223e-66
RAB3GAP1	C2CD5	0.746777	2.42e-67	1.35e-65
SET	USP1	0.746752	2.45445e-67	1.37449e-65
TMEM159	CTTNBP2NL	0.746549	2.7859e-67	5.20035e-66
RAB3GAP1	GPD2	0.74654	2.80139e-67	1.56878e-65
SET	IFT52	0.746424	3.01094e-67	1.68613e-65
RAB3GAP1	TMEM43	0.746423	3.0139e-67	1.68778e-65
RAB3GAP1	SMC4	0.746244	3.3699e-67	1.51136e-65
RAB3GAP1	ZMIZ1	0.746207	3.44846e-67	1.93114e-65
GBF1	DNAJC9	0.746052	3.79621e-67	2.12588e-65
TSC1	CCDC93	0.746049	3.80366e-67	1.06502e-65
VPS13C	M6PR	0.745951	4.04268e-67	3.77317e-66
RAB7A	TAF6	0.745708	4.70116e-67	6.58162e-66
RAB7A	DHX9	0.745706	4.70768e-67	3.76614e-66
RAP1B	SPIN1	0.745653	4.86526e-67	1.36227e-65
RAB7A	YEATS2	0.745653	4.86542e-67	9.08212e-66
FAF2	NUP205	0.745637	4.91317e-67	5.50275e-66
RAP1B	PTPN12	0.745529	5.25417e-67	1.47117e-65
RAP1B	SMC4	0.745486	5.39773e-67	1.51136e-65
GBF1	INCENP	0.745336	5.92229e-67	8.2912e-66
SET	NAP1L1	0.745306	6.03494e-67	3.37957e-65
RAB3GAP1	DVL3	0.745296	6.07252e-67	1.70031e-65
RAB18	NT5C2	0.745178	6.53084e-67	9.14318e-66
RAB3GAP1	DNAJC10	0.745158	6.61207e-67	3.70276e-65
METTL7A	EHHADH	0.745085	6.92022e-67	3.87532e-65
SPAST	KIF2A	0.745079	6.94779e-67	9.72691e-66
PLIN3	TCF3	0.745069	6.98795e-67	3.91325e-65
SET	CBX3	0.745063	7.01665e-67	3.92933e-65
RAB3GAP1	ACTL6A	0.745045	7.09e-67	1.32e-65
TSC1	BAZ2A	0.744904	7.74e-67	6.19e-66
RAP1B	CALU	0.744836	8.07e-67	4.52e-65
FAF2	ADNP	0.744514	9.85e-67	1.84e-65
MOSPD2	NT5C2	0.744483	1.00401e-66	1.12449e-65
SPAST	MED12	0.744461	1.01784e-66	1.13998e-65
SET	DKC1	0.744388	1.06487e-66	5.96328e-65
VPS13C	ZNF292	0.744287	1.13339e-66	6.34698e-65
SPAST	CSNK2A1	0.744145	1.23739e-66	1.73235e-65
RAP1B	RAVER1	0.744066	1.29846e-66	2.4238e-65
TSC1	TCERG1	0.744028	1.32997e-66	2.48261e-65
KAT5	PRRC2B	0.743915	1.42565e-66	1.99591e-65
GBF1	ADNP	0.743867	1.47e-66	2.06e-65
CTDNEP1	RABL6	0.743531	1.80572e-66	1.0112e-64
RAP1B	PTBP3	0.743456	1.89106e-66	2.11798e-65
PISD	TMEM184B	0.74332	2.05582e-66	1.15126e-64
RAB18	SPIN1	0.743237	2.16298e-66	4.03757e-65
SET	FANCD2	0.743235	2.16572e-66	1.2128e-64
GBF1	ABL1	0.742799	2.83e-66	5.28e-65
GAPDH	ALDOA	0.74268	3.04e-66	1.7e-64
RAB18	CEP170	0.7425	3.39847e-66	3.80628e-65
SPAST	NUP205	0.742486	3.42748e-66	3.19899e-65
APOB	KNG1	0.742349	3.72808e-66	2.08773e-64
RAB18	PTPN12	0.742339	3.75055e-66	7.00103e-65
RAB7A	SMARCC2	0.74212	4.28728e-66	3.0011e-65
SPAST	ARL6IP6	0.742059	4.45e-66	8.31e-65
RAB18	TP53BP1	0.742012	4.57917e-66	4.27389e-65
PLIN3	SMARCA4	0.741799	5.21546e-66	2.92066e-64
PLIN3	CHMP3	0.741774	5.29501e-66	1.4826e-64
FAF2	SMC4	0.741432	6.52387e-66	1.21779e-64
RAP1B	YEATS2	0.740946	8.76634e-66	1.22729e-64
SET	FUBP1	0.740914	8.93988e-66	1.66878e-64
KAT5	BCOR	0.740888	9.08e-66	8.48e-65
VPS13C	SPTLC1	0.740886	9.09102e-66	1.27274e-64
SET	KIF18A	0.740884	9.10194e-66	5.09709e-64
GBF1	VHL	0.740798	9.5882e-66	1.7898e-64
RAB3GAP1	DCK	0.74071	1.01149e-65	1.13286e-64
RAB3GAP1	TMEM185B	0.740325	1.2778e-65	7.15568e-64
MOSPD2	PIAS3	0.74024	1.34512e-65	3.76635e-64
RAB3GAP1	ARHGEF11	0.739916	1.64e-65	4.58e-64
RAB3GAP1	DCAF16	0.739843	1.71055e-65	4.78955e-64
GBF1	PRRC2C	0.73974	1.81982e-65	3.397e-64
RAB3GAP1	NIPA1	0.739735	1.82557e-65	1.02232e-63
RAB3GAP1	SLC39A6	0.73973	1.83071e-65	1.0252e-63
KAT5	VGLL4	0.739636	1.93846e-65	2.17108e-64
SET	DNMT1	0.739615	1.96341e-65	1.09951e-63
RAB3GAP1	PRKCI	0.739501	2.10335e-65	3.92625e-64
MOSPD2	SMC4	0.73941	2.22166e-65	3.11032e-64
RAB7A	TUBA1B	0.7394	2.23463e-65	4.1713e-64
CTDNEP1	DVL2	0.739224	2.48538e-65	1.39181e-63
FAF2	CBX1	0.738934	2.95968e-65	4.14356e-64
KAT5	ELF1	0.738733	3.34089e-65	4.67724e-64
RAB18	BCOR	0.738687	3.43e-65	2.75e-64
RAB7A	STK24	0.738571	3.68176e-65	6.87262e-64
RAB3GAP1	FKBP9	0.738452	3.95447e-65	2.2145e-63
MOSPD2	ITGB1	0.738382	4.12482e-65	4.6198e-64
SET	SPDL1	0.738225	4.53312e-65	2.53855e-63
SET	PRDM4	0.73814	4.76912e-65	8.90237e-64
MOSPD2	POLA1	0.738072	4.966e-65	1.39048e-63
VPS13C	HMGN4	0.737996	5.19923e-65	7.27892e-64
RAB7A	PRKCI	0.73787	5.60816e-65	7.85143e-64
FAF2	HEATR1	0.737751	6.0212e-65	1.12396e-63
FAF2	PRRC2C	0.737716	6.1492e-65	8.60888e-64
MOSPD2	SPTLC1	0.737664	6.34127e-65	7.10222e-64
RAB3GAP1	CS	0.737635	6.45485e-65	3.61471e-63
CTDNEP1	PRMT2	0.73748	7.08092e-65	3.96532e-63
MOSPD2	TOPBP1	0.737405	7.40632e-65	6.91257e-64
RAB7A	VHL	0.737273	8.01202e-65	1.12168e-63
VPS13C	DYNC1I2	0.737202	8.36095e-65	7.80355e-64
RAB3GAP1	CD2AP	0.737094	8.91735e-65	3.92263e-63
SET	SPTLC1	0.737021	9.31357e-65	8.69266e-64
RAB7A	PRDM4	0.736895	1.00392e-64	1.40549e-63
MOSPD2	TP53BP1	0.736863	1.02376e-64	8.1901e-64
RAB3GAP1	RERE	0.736785	1.07223e-64	6.00447e-63
RAB18	MIB1	0.736777	1.07709e-64	2.01056e-63
SET	SPATS2	0.736766	1.08413e-64	6.07113e-63
MOSPD2	SPIN1	0.736713	1.11944e-64	1.56721e-63
KAT5	PIP5K1A	0.736377	1.36721e-64	1.9141e-63
SPAST	CD2AP	0.736336	1.40094e-64	3.92263e-63
SET	ABL1	0.73616	1.55e-64	2.18e-63
FAF2	MSH2	0.73608	1.63142e-64	3.04533e-63
SET	VEZF1	0.735941	1.77124e-64	3.30631e-63
KAT5	VHL	0.7359	1.81532e-64	2.03315e-63
SET	RAD51AP1	0.735793	1.93393e-64	1.083e-62
FAF2	POLA1	0.735628	2.13341e-64	3.98237e-63
RAB18	PIP5K1A	0.735409	2.42833e-64	2.71972e-63
FAF2	SMPD4	0.735333	2.53973e-64	4.74083e-63
PRKAA1	MIB1	0.735158	2.8171e-64	3.69473e-63
SET	NUP62	0.735098	2.9189e-64	1.63458e-62
GBF1	RAVER1	0.734978	3.13464e-64	4.38849e-63
RAP1B	ZNF532	0.734941	3.20287e-64	1.79361e-62
RAB18	M6PR	0.734917	3.24874e-64	2.59899e-63
VPS13C	MIB1	0.734891	3.29886e-64	3.69473e-63
FAF2	VHL	0.73488	3.32122e-64	3.09981e-63
RAP1B	FUBP1	0.734758	3.56919e-64	4.99687e-63
PRKAA1	BAZ2A	0.734485	4.19e-64	2.94e-63
SET	NCOA5	0.734472	4.22667e-64	2.36693e-62
RAB3GAP1	CNOT6	0.734464	4.24558e-64	1.18876e-62
FAF2	CCDC93	0.734462	4.25151e-64	7.93616e-63
RAB3GAP1	GPR107	0.734397	4.41712e-64	8.24528e-63
DDHD2	ADAM17	0.734225	4.89e-64	3.04e-63
SPAST	INCENP	0.734079	5.32755e-64	5.96685e-63
SET	ANLN	0.733963	5.7e-64	3.19e-62
KAT5	PIAS3	0.73396	5.71169e-64	1.06618e-62
MOSPD2	STK24	0.733932	5.80901e-64	8.13261e-63
RAB7A	HMGN4	0.733918	5.85784e-64	6.56078e-63
FAF2	PRDM4	0.733855	6.07618e-64	6.80533e-63
LDAH	MOB1A	0.733794	6.29784e-64	4.40849e-63
MOSPD2	TPR	0.733648	6.86441e-64	7.68814e-63
SET	BUB1B	0.733614	7e-64	3.92e-62
TSC1	ILF3	0.733576	7.1601e-64	2.00483e-62
RAP1B	TOPBP1	0.733519	7.40437e-64	5.92349e-63
SET	VRK2	0.733296	8.44027e-64	5.90819e-63
DDHD2	TP53BP1	0.733127	9.32018e-64	6.52412e-63
MOSPD2	PRRC2C	0.732893	1.0691e-63	1.1974e-62
PRKAA1	CEP170	0.732887	1.0727e-63	1.00119e-62
RAB5C	HMGN4	0.73288	1.07691e-63	1.00512e-62
RAB7A	VGLL4	0.732848	1.09712e-63	1.02398e-62
RAB3GAP1	ILF3	0.732725	1.17935e-63	2.20145e-62
RAP1B	NUP205	0.732601	1.26771e-63	1.01416e-62
FAF2	NAA40	0.732575	1.28714e-63	7.208e-62
GBF1	VGLL4	0.732486	1.35659e-63	1.08528e-62
LPCAT1	PKM	0.732418	1.41109e-63	7.90211e-62
SPAST	ACTL6A	0.732201	1.6e-63	2.24e-62
MOSPD2	TAF6	0.732196	1.60647e-63	1.79924e-62
SET	MTMR2	0.732179	1.6226e-63	9.08657e-62
RAB3GAP1	YWHAQ	0.732146	1.65432e-63	3.08807e-62
SPAST	LIMS1	0.73211	1.68943e-63	3.1536e-62
LPCAT1	ALDOA	0.732022	1.78e-63	4.98e-62
RAP1B	CHMP3	0.731987	1.81512e-63	3.38823e-62
RAB7A	NUP205	0.731604	2.26826e-63	1.58778e-62
GBF1	PIAS3	0.731554	2.33633e-63	3.27086e-62
MOSPD2	CEP170	0.731517	2.38625e-63	1.909e-62
TSC1	UBAP2L	0.731489	2.42638e-63	6.79387e-62
SPAST	UBA2	0.731473	2.44803e-63	6.85449e-62
GBF1	RNF44	0.73145	2.48106e-63	4.63131e-62
RAB7A	LIMS1	0.731332	2.65792e-63	3.72109e-62
MOSPD2	MOB1A	0.731323	2.67248e-63	1.66288e-62
SET	KPNA2	0.731308	2.69565e-63	1.50956e-61
SPAST	CCAR1	0.731299	2.7092e-63	5.05717e-62
SPAST	HEATR1	0.731243	2.79856e-63	3.91798e-62
RAB3GAP1	ATN1	0.731228	2.82e-63	1.58e-61
SET	MCM3	0.731099	3.0428e-63	1.70397e-61
RAB3GAP1	CDC42SE1	0.731093	3.05351e-63	1.70997e-61
APOB	F2	0.731065	3.10345e-63	1.73793e-61
FAF2	VRK2	0.731023	3.17974e-63	1.97851e-62
SPAST	ATXN7L3	0.73097	3.28e-63	6.12e-62
MOSPD2	VHL	0.730942	3.33374e-63	2.66699e-62
RAB7A	KPNB1	0.730711	3.8127e-63	4.27022e-62
VPS13C	KIF2A	0.730698	3.84144e-63	4.30242e-62
SET	MELK	0.730558	4.16417e-63	2.33194e-61
CTDNEP1	METTL9	0.730439	4.46353e-63	2.49957e-61
RAB3GAP1	CSRNP2	0.730436	4.46975e-63	2.50306e-61
MOSPD2	BAZ2A	0.730433	4.48e-63	2.79e-62
RAP1B	ELF1	0.730417	4.51907e-63	5.06136e-62
PLIN3	MAPRE1	0.730405	4.55242e-63	1.27468e-61
SET	MCM8	0.730383	4.61077e-63	2.58203e-61
RAB18	FNBP1L	0.730274	4.90861e-63	1.37441e-61
RAB18	SMC3	0.730136	5.31911e-63	4.96451e-62
RAB18	DHX9	0.730112	5.39319e-63	3.77523e-62
RAB3GAP1	VCL	0.729967	5.86272e-63	1.64156e-61
FAF2	SLC36A1	0.729778	6.53996e-63	3.66238e-61
RAP1B	TMEM165	0.729734	6.7106e-63	3.75794e-61
KAT5	LDB1	0.729666	6.97749e-63	1.30247e-61
SET	PROSER1	0.729604	7.23163e-63	2.02486e-61
RAP1B	CPSF6	0.72953	7.54635e-63	8.45191e-62
SET	CNOT6	0.729456	7.87547e-63	1.47009e-61
RAB3GAP1	POGK	0.729447	7.91894e-63	4.43461e-61
SPAST	PRDM4	0.729388	8.19258e-63	7.64641e-62
SPAST	PLAGL2	0.729248	8.88111e-63	4.97342e-61
KAT5	RAVER1	0.729216	9.04589e-63	1.01314e-61
PRKAA1	ZNF292	0.729157	9.35685e-63	2.61992e-61
RAP1B	PRKCI	0.728939	1.06098e-62	1.1883e-61
KAT5	BCL9L	0.728859	1.11e-62	1.56e-61
RAP1B	ITGAV	0.728772	1.16806e-62	6.54112e-61
PRKAA1	MAP4K3	0.728755	1.17942e-62	1.32095e-61
TMEM159	SLC7A7	0.728657	1.24756e-62	6.98631e-61
RAP1B	SMARCC2	0.728611	1.28112e-62	7.97143e-62
FAF2	DCK	0.728382	1.46065e-62	1.36327e-61
SET	TCERG1	0.728327	1.50743e-62	2.1104e-61
FAF2	MOB1A	0.728262	1.56491e-62	8.76352e-62
MOSPD2	SEC24C	0.728244	1.58138e-62	1.77114e-61
RAP1B	DNAJC10	0.72821	1.61241e-62	4.51474e-61
SET	KIF20B	0.728163	1.65603e-62	9.27377e-61
SET	NAA40	0.727931	1.89212e-62	5.29793e-61
SET	KIF23	0.727802	2.03667e-62	1.14054e-60
MOSPD2	HEATR1	0.72767	2.19626e-62	2.45981e-61
RAP1B	CDK2AP1	0.727479	2.45047e-62	1.37226e-60
KAT5	PRRC2A	0.72746	2.47719e-62	4.62409e-61
GBF1	KPNB1	0.727308	2.70176e-62	2.52164e-61
RAP1B	VEZF1	0.727163	2.93453e-62	4.10834e-61
SET	RBBP8	0.727141	2.97229e-62	1.66448e-60
PLIN3	TUBA1C	0.726857	3.49458e-62	1.95696e-60
RAB3GAP1	MSH2	0.72676	3.69308e-62	5.17032e-61
FAF2	YEATS2	0.726603	4.03834e-62	4.52294e-61
VPS13C	SMC4	0.726429	4.45893e-62	4.994e-61
SET	KIF2A	0.726336	4.70045e-62	4.38708e-61
GBF1	CPSF6	0.7262	5.07977e-62	4.74111e-61
FAF2	SMC3	0.72607	5.46821e-62	4.37457e-61
RAB3GAP1	NUP107	0.725934	5.90649e-62	1.10254e-60
SET	TCF3	0.725924	5.94207e-62	1.66378e-60
CKAP4	NAP1L1	0.725891	6.05495e-62	1.69539e-60
SET	RHNO1	0.725867	6.13647e-62	3.43642e-60
PLIN3	PIGS	0.725739	6.60085e-62	1.84824e-60
SET	PLAGL2	0.725564	7.2877e-62	2.04056e-60
RAP1B	B4GALT5	0.725506	7.53e-62	4.22e-60
RAB7A	PRRC2A	0.725437	7.83322e-62	1.09665e-60
DDHD2	RAB11FIP1	0.72534	8.27428e-62	4.6336e-60
SET	CEP55	0.725293	8.49557e-62	4.75752e-60
PRKAA1	ADAM17	0.725203	8.94e-62	5.01e-61
FAF2	VGLL4	0.725009	9.976e-62	6.9832e-61
GBF1	DVL3	0.724895	1.06406e-61	1.98625e-60
SET	BAZ2A	0.724852	1.09e-61	6.11e-61
VPS13C	SEC24C	0.724794	1.12629e-61	1.0512e-60
RAB3GAP1	PLAGL2	0.724785	1.13259e-61	2.11416e-60
PRKAA1	BCOR	0.724635	1.23e-61	8.63e-61
RAB5C	TAF6	0.724587	1.26642e-61	1.18199e-60
SET	CORO1C	0.724564	1.28289e-61	2.39473e-60
TSC1	MLLT6	0.724529	1.30874e-61	7.32895e-60
DDHD2	ADAM9	0.724478	1.35e-61	3.77e-60
SPAST	YEATS2	0.724455	1.36381e-61	1.27289e-60
PISD	ILF3	0.724428	1.38478e-61	1.9387e-60
GBF1	CEP170	0.724321	1.47097e-61	1.02968e-60
RAP1B	GPD2	0.724231	1.54739e-61	4.3327e-60
FAF2	CBL	0.724179	1.59e-61	2.23e-60
CKAP4	ARHGEF2	0.724135	1.63e-61	9.15e-60
CAV1	MCAM	0.724099	1.66695e-61	9.33491e-60
MOSPD2	PTPN12	0.724031	1.73197e-61	2.42476e-60
TMEM159	FLNA	0.724006	1.75675e-61	4.91891e-60
APOB	MAT1A	0.723949	1.81439e-61	1.01606e-59
FAF2	NUP107	0.723902	1.86252e-61	2.60753e-60
SET	DNAJC9	0.723897	1.86816e-61	5.23086e-60
VPS13C	PRRC2B	0.723812	1.95943e-61	2.09225e-60
RAB7A	KIF2A	0.723731	2.05074e-61	1.62069e-60
APOB	TFR2	0.723595	2.2135e-61	1.23956e-59
RAB3GAP1	ZNF292	0.72359	2.22043e-61	4.14479e-60
FAF2	PRRC2B	0.723573	2.24169e-61	2.09225e-60
RAP1B	YWHAQ	0.723572	2.24294e-61	3.14012e-60
GBF1	CCDC93	0.723534	2.29116e-61	3.20763e-60
MOSPD2	KIF2A	0.723515	2.31527e-61	1.62069e-60
FAF2	CCAR1	0.723387	2.48773e-61	3.48282e-60
FAF2	PIAS3	0.723358	2.52827e-61	2.83166e-60
RAB7A	ITGB1	0.723278	2.64405e-61	2.46778e-60
APOB	SLC2A2	0.723255	2.67929e-61	1.5004e-59
RAB7A	DCAF7	0.723247	2.69127e-61	3.01422e-60
MOSPD2	TCERG1	0.723225	2.72484e-61	3.05182e-60
FAF2	FNBP1L	0.723223	2.72759e-61	5.09151e-60
MOSPD2	HMGN4	0.7232	2.76273e-61	2.21018e-60
SET	MCM2	0.723186	2.78446e-61	1.5593e-59
TMEM159	MMP14	0.723181	2.79234e-61	1.56371e-59
SPAST	SPIN1	0.723177	2.79902e-61	3.04741e-60
FAF2	SPIN1	0.722902	3.26508e-61	3.04741e-60
SET	INCENP	0.722873	3.31877e-61	3.09751e-60
MOSPD2	PRRC2B	0.722679	3.69878e-61	2.95902e-60
SET	LMNB1	0.722437	4.23546e-61	2.37186e-59
RAB18	PRRC2B	0.722436	4.23731e-61	2.96611e-60
RAB7A	CBX1	0.722331	4.49334e-61	5.03255e-60
SET	NCAPH	0.722309	4.54931e-61	2.54761e-59
FAF2	UBAP2L	0.722236	4.73826e-61	8.84475e-60
RAB18	HIF1A	0.722125	5.04347e-61	8.59327e-60
RAB3GAP1	ANKRD52	0.722086	5.15e-61	2.89e-59
SET	TUBA1B	0.721981	5.4643e-61	7.65003e-60
CKAP4	SMARCD1	0.721935	5.60625e-61	1.56975e-59
FAF2	RFWD3	0.721918	5.66023e-61	1.05658e-59
SET	PHF19	0.721838	5.91719e-61	3.31363e-59
RAB3GAP1	HIF1A	0.721772	6.13805e-61	8.59327e-60
TMEM159	ABCC1	0.721688	6.43e-61	3.6e-59
RAB7A	INCENP	0.721684	6.44782e-61	5.15826e-60
RAB3GAP1	UBA2	0.721478	7.23246e-61	1.35006e-59
VPS13C	BCOR	0.721363	7.71e-61	4.8e-60
LDAH	ADAM17	0.721341	7.81e-61	3.97e-60
SPAST	FNBP1L	0.721336	7.8249e-61	1.09549e-59
TMEM159	FZD1	0.721292	8.02203e-61	4.49234e-59
SPAST	CNOT6	0.721281	8.07064e-61	1.12989e-59
TMEM159	ENDOD1	0.72127	8.1202e-61	4.54731e-59
MOSPD2	DHX9	0.721266	8.13574e-61	5.06224e-60
PLIN3	METTL9	0.721253	8.196e-61	2.29488e-59
RAB3GAP1	ZNF189	0.721219	8.35043e-61	4.67624e-59
GBF1	UBAP2L	0.721218	8.35768e-61	1.17007e-59
RAB18	CCAR1	0.720703	1.1127e-60	1.24622e-59
FAF2	NIPA1	0.720615	1.16806e-60	3.27057e-59
RAB7A	MED12	0.72047	1.26575e-60	1.18136e-59
RAB3GAP1	LRIG3	0.720454	1.27732e-60	7.153e-59
RAB18	LIMS1	0.720233	1.44366e-60	1.6169e-59
SPAST	PTPN12	0.720177	1.48895e-60	1.66762e-59
RAB7A	PIAS3	0.720128	1.52982e-60	1.42783e-59
TSC1	SPTLC1	0.720081	1.57042e-60	1.25634e-59
MOSPD2	VGLL4	0.719812	1.82198e-60	1.13368e-59
SPAST	MAP3K1	0.719584	2.06652e-60	5.78626e-59
TMEM159	COL16A1	0.71953	2.12939e-60	1.19246e-58
DDHD2	MOB1A	0.719511	2.15111e-60	1.09511e-59
PISD	ABCC10	0.719469	2.2e-60	1.23e-58
MOSPD2	INCENP	0.71945	2.22479e-60	1.55735e-59
FAF2	USP1	0.719428	2.25182e-60	6.3051e-59
LPCAT1	LIMK1	0.719377	2.31622e-60	1.29708e-58
RAP1B	PROSER1	0.719346	2.3559e-60	4.39768e-59
RAB18	STK24	0.719159	2.61163e-60	2.92503e-59
RAB7A	CPSF6	0.719044	2.78273e-60	2.22618e-59
SET	CAD	0.719035	2.8e-60	1.57e-58
SET	SAE1	0.718967	2.90316e-60	1.62577e-58
DDHD2	SPTLC1	0.718941	2.94572e-60	1.98848e-59
MOSPD2	PIP5K1A	0.718837	3.11941e-60	2.91145e-59
SPAST	CBL	0.718807	3.17e-60	3.55e-59
KAT5	SPTLC1	0.718793	3.19578e-60	1.98848e-59
PISD	MARK2	0.718736	3.29755e-60	6.15542e-59
RAB7A	SMC4	0.71873	3.30872e-60	3.08814e-59
RAB3GAP1	CAMSAP2	0.718627	3.5e-60	1.96e-58
FAF2	ACTL6A	0.718553	3.65e-60	4.08e-59
TSC1	DCAF16	0.718429	3.90213e-60	7.28397e-59
RAP1B	USP1	0.718406	3.95289e-60	7.37873e-59
RAB7A	BAZ2A	0.718397	3.97e-60	2.02e-59
SET	CHMP3	0.718225	4.36487e-60	6.11081e-59
FAF2	HMGN4	0.718198	4.4303e-60	3.10121e-59
TSC1	TPR	0.718196	4.43499e-60	4.13933e-59
RAB3GAP1	POLA1	0.718136	4.58359e-60	6.41703e-59
RAB3GAP1	CASP2	0.718113	4.64e-60	1.3e-58
GBF1	ZNF710	0.718049	4.80755e-60	2.69223e-58
RAB7A	TP53BP1	0.71788	5.27619e-60	3.28297e-59
RAP1B	CBFB	0.717846	5.38e-60	3.01e-58
SPAST	CCDC93	0.717791	5.53798e-60	6.20254e-59
PRKAA1	SMC4	0.717774	5.58957e-60	4.47165e-59
SET	CKAP2	0.717743	5.686e-60	3.18416e-58
RAP1B	DHX9	0.717695	5.83736e-60	3.26892e-59
EHD1	ATP13A2	0.717576	6.23e-60	3.49e-58
RAB3GAP1	SMARCC1	0.717574	6.23673e-60	1.16419e-58
MOSPD2	CBL	0.717501	6.49e-60	6.06e-59
KAT5	SMPD4	0.717495	6.51408e-60	9.11971e-59
GBF1	STK24	0.717473	6.59292e-60	6.15339e-59
RAB5C	M6PR	0.717435	6.7312e-60	4.71184e-59
SPAST	KIF20B	0.71739	6.89803e-60	1.93145e-58
KAT5	MINK1	0.717325	7.14814e-60	1.33432e-58
RAP1B	CSRNP2	0.717301	7.24317e-60	2.02809e-58
FAF2	SPDL1	0.71729	7.28357e-60	2.0394e-58
PLIN3	RCC2	0.717208	7.62088e-60	2.13385e-58
KAT5	ITGB1	0.717168	7.78599e-60	6.22879e-59
SET	MCM6	0.717024	8.42542e-60	4.71823e-58
GBF1	ANKRD52	0.716895	9.04e-60	2.53e-58
SET	RBL1	0.716876	9.13119e-60	5.11347e-58
PISD	CSNK2A1	0.716776	9.64519e-60	1.08026e-58
GBF1	ZMIZ1	0.716704	1.00309e-59	2.80864e-58
RAP1B	FKBP9	0.716426	1.16745e-59	3.26886e-58
SPAST	ILF3	0.7164	1.18396e-59	1.32604e-58
KAT5	TP53BP1	0.716383	1.19467e-59	6.69014e-59
FAF2	NPEPPS	0.716324	1.23371e-59	2.30293e-58
SPAST	BTBD3	0.716205	1.32e-59	6.24e-58
KAT5	CDC42SE1	0.716149	1.35723e-59	2.54643e-58
RAB18	CDC42SE1	0.716139	1.36416e-59	2.54643e-58
HSD17B13	CYP2A6	0.716115	1.38265e-59	7.74281e-58
SET	ADNP	0.716023	1.45e-59	1.63e-58
PRKAA1	C2CD5	0.715836	1.61e-59	4.5e-58
MOSPD2	MIB1	0.715704	1.72829e-59	1.61307e-58
RAP1B	MAP4K3	0.715676	1.75479e-59	1.63781e-58
SPAST	NFYA	0.715671	1.75911e-59	4.9255e-58
CKAP4	MPZL1	0.715564	1.86493e-59	1.04436e-57
RAP1B	SLC39A6	0.715525	1.90498e-59	5.33394e-58
FAF2	POGK	0.715497	1.93317e-59	5.41288e-58
FAF2	ANKRD52	0.715492	1.94e-59	3.62e-58
FAF2	MAP3K1	0.715413	2.02332e-59	3.77687e-58
SET	DLGAP5	0.715281	2.17371e-59	1.21728e-57
KAT5	MOB1A	0.715256	2.20387e-59	1.02847e-58
RAB3GAP1	BTBD3	0.715236	2.23e-59	6.24e-58
LDAH	CPSF6	0.715007	2.52217e-59	1.74019e-58
KAT5	VRK2	0.714962	2.58419e-59	1.44715e-58
PRKAA1	SPIN1	0.714874	2.70916e-59	2.16733e-58
PISD	PRDM4	0.714832	2.7713e-59	2.21704e-58
TSC1	CPSF6	0.714816	2.79673e-59	1.74019e-58
SPAST	C2CD5	0.714758	2.89e-59	5.39e-58
PRKAA1	ITGB1	0.714553	3.22378e-59	2.25664e-58
RAP1B	PLEKHB2	0.714496	3.32403e-59	1.86146e-57
RAB5C	VEZF1	0.714493	3.3294e-59	3.72893e-58
SET	LIMS1	0.714453	3.40112e-59	3.17438e-58
VPS13C	VCL	0.714419	3.46502e-59	6.46803e-58
SET	SPIN1	0.714392	3.51641e-59	2.46149e-58
SET	FAM49B	0.714261	3.77362e-59	2.11323e-57
RAP1B	BCL9L	0.714208	3.88e-59	4.35e-58
PLIN3	MPZL1	0.714195	3.91039e-59	1.09491e-57
MOSPD2	FUBP1	0.714172	3.95928e-59	4.43439e-58
RAB18	TAF6	0.713639	5.27596e-59	4.22077e-58
KAT5	DCK	0.713615	5.34298e-59	4.27438e-58
LDAH	YWHAQ	0.713604	5.37654e-59	6.02172e-58
SET	KIF15	0.713598	5.39411e-59	3.0207e-57
PLIN3	LIMK1	0.713581	5.44399e-59	1.52432e-57
CKAP4	C15orf39	0.713523	5.62e-59	3.14e-57
PRKAA1	FNDC3B	0.713389	6.03485e-59	3.37952e-57
RAB3GAP1	TACC1	0.713248	6.50965e-59	1.8227e-57
FAF2	TAF6	0.71316	6.8247e-59	4.77729e-58
SET	CNOT11	0.713137	6.91032e-59	1.93489e-57
FAF2	VEZF1	0.713127	6.94691e-59	6.48378e-58
RAP1B	MTMR2	0.713115	6.99023e-59	1.95727e-57
RAB3GAP1	IQCB1	0.713085	7.1043e-59	1.9892e-57
SPAST	BCL9	0.71299	7.48e-59	4.19e-57
FAF2	MARK2	0.712853	8.04496e-59	1.12629e-57
SPAST	NUP107	0.712808	8.24082e-59	9.22972e-58
FAF2	STK24	0.7128	8.2781e-59	6.62248e-58
PLIN3	YEATS2	0.71268	8.83019e-59	7.06415e-58
PISD	SMPD4	0.712647	8.98478e-59	1.0063e-57
FAF2	CEP170	0.712637	9.03504e-59	5.6218e-58
PRKAA1	ELF1	0.712539	9.52164e-59	8.88686e-58
PRKAA1	PTPN12	0.712535	9.54376e-59	8.90751e-58
HILPDA	ENO2	0.712492	9.76593e-59	5.46892e-57
PLIN3	SMARCD1	0.71242	1.01459e-58	1.8939e-57
TSC1	ANKRD52	0.712351	1.05e-58	1.47e-57
SET	CBL	0.712329	1.07e-58	8.52e-58
FAF2	ABL1	0.712323	1.07e-58	1.2e-57
RAB5C	DHX9	0.712263	1.10345e-58	5.61756e-58
RAB7A	SPTLC1	0.712243	1.1153e-58	6.24566e-58
FAF2	DYNC1I2	0.712241	1.11651e-58	8.93208e-58
KAT5	HEATR1	0.712214	1.13309e-58	1.05755e-57
RAP1B	RASSF8	0.71204	1.2433e-58	6.96248e-57
SPAST	USP1	0.712014	1.26092e-58	1.76528e-57
GBF1	TUBA1B	0.712006	1.26636e-58	1.41832e-57
KAT5	TPR	0.711986	1.2798e-58	9.75451e-58
RAP1B	ASAP1	0.711967	1.29e-58	7.24e-57
PLIN3	PRMT2	0.711941	1.31071e-58	3.67e-57
SET	TPM3	0.711883	1.35186e-58	7.57044e-57
SPAST	TCERG1	0.711828	1.39274e-58	1.29989e-57
RAB18	TPR	0.711827	1.3935e-58	9.75451e-58
FAF2	CDC42SE1	0.711758	1.44563e-58	2.02388e-57
FAF2	PRRC2A	0.711744	1.4559e-58	1.63061e-57
PLIN3	ATP13A2	0.711704	1.49e-58	4.17e-57
RAP1B	PLEKHA2	0.711657	1.5255e-58	8.54278e-57
RAP1B	MAPRE1	0.711537	1.62617e-58	3.03551e-57
RAP1B	TMEM87B	0.711412	1.73818e-58	4.86689e-57
RAP1B	CCAR1	0.711412	1.73865e-58	1.62274e-57
GBF1	ACLY	0.711384	1.76e-58	9.88e-57
SET	MAD2L1	0.71128	1.86497e-58	1.04438e-56
PISD	ADNP	0.711257	1.89e-58	1.76e-57
RAP1B	ARL6IP6	0.711185	1.96e-58	2.75e-57
RAB5C	KPNB1	0.711176	1.97085e-58	1.57668e-57
RAB7A	NUP107	0.711084	2.07044e-58	1.93241e-57
PRKAA1	PRRC2C	0.710971	2.19872e-58	2.05214e-57
SET	DCAF7	0.710954	2.21827e-58	2.07038e-57
SET	SMPD4	0.710934	2.24197e-58	2.09251e-57
SET	POLD1	0.710907	2.27501e-58	1.274e-56
RAP1B	HMGN4	0.710896	2.28816e-58	1.34334e-57
RAP1B	ZMIZ1	0.710853	2.34075e-58	4.36939e-57
SET	HMGN4	0.710807	2.39883e-58	1.34334e-57
RAB3GAP1	CORO1C	0.710732	2.49673e-58	3.49543e-57
RAP1B	FAM102B	0.710502	2.82127e-58	1.57991e-56
RAP1B	FGD6	0.710497	2.82797e-58	1.58367e-56
RAB3GAP1	UTRN	0.710435	2.9225e-58	1.6366e-56
RAB18	BCL9L	0.710416	2.95e-58	2.76e-57
RAB5C	CBX1	0.710371	3.02388e-58	2.82228e-57
LDAH	MSH2	0.710363	3.03628e-58	3.40063e-57
LDAH	VRK2	0.710231	3.25718e-58	1.6582e-57
PISD	WSB1	0.710192	3.32411e-58	1.8615e-56
TSC1	SMPD4	0.710097	3.49719e-58	2.79775e-57
MOSPD2	DCAF7	0.710055	3.57561e-58	2.86049e-57
SET	TOP2A	0.710033	3.61624e-58	2.02509e-56
FIG4	WASF1	0.709874	3.93433e-58	2.20323e-56
RAB7A	SMARCD1	0.709862	3.95899e-58	5.54258e-57
CTDNEP1	MAPRE1	0.709632	4.47155e-58	6.26017e-57
SPAST	UBAP2	0.70961	4.52526e-58	6.33537e-57
RAB3GAP1	BCL9	0.709586	4.58e-58	1.28e-56
SET	BUB1	0.709579	4.6e-58	2.58e-56
SET	MCM4	0.709557	4.65404e-58	2.60626e-56
SET	CCAR1	0.709507	4.77841e-58	3.82273e-57
RAP1B	RFWD3	0.709432	4.96998e-58	6.95797e-57
VPS13C	MAP3K1	0.709423	4.99353e-58	6.99094e-57
SPAST	ACVR1	0.709402	5.05e-58	1.41e-56
SET	CHEK1	0.709319	5.27642e-58	2.9548e-56
DDHD2	SMARCC2	0.7093	5.33053e-58	2.9851e-57
RAB3GAP1	C20orf194	0.709216	5.57e-58	3.12e-56
RAP1B	BCOR	0.709214	5.58e-58	3.12e-57
SET	CENPO	0.709162	5.73431e-58	3.21121e-56
TMEM159	APOBEC3C	0.709009	6.22e-58	3.48e-56
RAP1B	CDK2	0.708983	6.30239e-58	1.76467e-56
PRKAA1	TCERG1	0.708964	6.36489e-58	5.09191e-57
RAB7A	BCOR	0.708956	6.39e-58	3.25e-57
PISD	NBEAL2	0.708925	6.49725e-58	3.63846e-56
RAB7A	DCK	0.708855	6.74005e-58	4.71804e-57
SET	FANCI	0.708793	6.96498e-58	3.90039e-56
RAB7A	UBAP2	0.708742	7.15401e-58	8.01249e-57
PLIN3	IFNGR2	0.708712	7.26649e-58	4.06923e-56
TMEM159	HDAC7	0.708695	7.33215e-58	4.106e-56
GBF1	RAI1	0.708624	7.61475e-58	2.13213e-56
RAB7A	CBL	0.708618	7.64e-58	5.35e-57
GBF1	ILF3	0.708577	7.80387e-58	7.28361e-57
TSC1	TBC1D22B	0.70856	7.87396e-58	4.40942e-56
TMEM159	MRC2	0.708434	8.4133e-58	4.71145e-56
GBF1	NCOA5	0.708407	8.53578e-58	2.39002e-56
VPS13C	SPIN1	0.708313	8.96782e-58	5.57998e-57
RAB7A	NPEPPS	0.708268	9.18236e-58	1.28553e-56
SET	GAS2L3	0.708213	9.45057e-58	5.29232e-56
RAB3GAP1	DLG5	0.708207	9.48226e-58	2.65503e-56
CKAP4	RHNO1	0.708153	9.75449e-58	2.73126e-56
PLIN3	GIT1	0.708022	1.04463e-57	5.84991e-56
VPS13C	KIF5B	0.707999	1.05738e-57	1.18426e-56
SET	GINS1	0.707934	1.09421e-57	6.12755e-56
METTL7A	DMGDH	0.707923	1.10037e-57	6.16208e-56
SPAST	IQCB1	0.707918	1.10334e-57	2.05957e-56
TMEM159	LBH	0.70784	1.14941e-57	6.43669e-56
PISD	PHF21A	0.707649	1.27108e-57	3.55903e-56
RAB18	PIAS3	0.707616	1.29319e-57	1.03455e-56
SPAST	RAP2A	0.707607	1.29918e-57	7.27539e-56
GBF1	UBAP2	0.707587	1.31277e-57	1.22526e-56
RAB3GAP1	CTTNBP2NL	0.707492	1.37972e-57	1.93161e-56
SPAST	ATP2B1	0.707338	1.5e-57	8.38e-56
RAP1B	TMEM43	0.707247	1.5692e-57	4.39376e-56
KAT5	ADAM17	0.707246	1.57e-57	7.33e-57
RAP1B	CDC42SE1	0.707226	1.58644e-57	1.77681e-56
PPIA	CBX3	0.707194	1.61288e-57	4.51607e-56
TSC1	ZNF189	0.707152	1.64878e-57	4.61658e-56
TMEM159	PKM	0.707122	1.67477e-57	4.68934e-56
TSC1	NAA40	0.706917	1.86448e-57	3.48037e-56
RAB7A	SMC3	0.706875	1.90578e-57	1.33405e-56
VPS13C	FGD6	0.70684	1.94152e-57	5.43626e-56
SPAST	FNDC3B	0.706813	1.96877e-57	4.98592e-56
RAB3GAP1	NCOA5	0.706757	2.02758e-57	3.78482e-56
PLIN3	CORO1C	0.706726	2.06038e-57	2.30763e-56
APOB	PLG	0.706689	2.10055e-57	1.17631e-55
RAP1B	ECT2	0.706672	2.11879e-57	5.93262e-56
CAV1	MYOF	0.706584	2.21881e-57	5.75792e-56
PRKAA1	SPTLC1	0.706518	2.29598e-57	1.16886e-56
PLIN3	PLEKHB2	0.706436	2.39675e-57	6.71091e-56
PRKAA1	HIF1A	0.706391	2.45385e-57	2.74831e-56
SPAST	NPEPPS	0.706385	2.46171e-57	2.75711e-56
SPAST	SMPD4	0.706361	2.49283e-57	1.74498e-56
SET	DVL3	0.706329	2.53421e-57	3.12743e-56
RAP1B	FNDC3B	0.706228	2.67103e-57	4.98592e-56
KAT5	NT5C2	0.706197	2.71446e-57	2.5335e-56
RAB3GAP1	MAPRE1	0.706181	2.73727e-57	3.06574e-56
SPAST	DVL3	0.706143	2.79235e-57	3.12743e-56
KAT5	SPIN1	0.706103	2.85085e-57	1.59648e-56
SET	PAPSS1	0.706064	2.91026e-57	1.62975e-55
RAP1B	MIB1	0.706043	2.94178e-57	2.35343e-56
MOSPD2	LIMS1	0.706039	2.948e-57	2.3584e-56
TMEM159	PMEPA1	0.705972	3.05328e-57	1.70984e-55
CTDNEP1	XXYLT1	0.705965	3.06342e-57	1.71552e-55
VPS13C	PTPN12	0.705961	3.07039e-57	2.45631e-56
RAP1B	MYOF	0.705952	3.0846e-57	5.75792e-56
SET	ANKRD52	0.705907	3.16e-57	3.54e-56
HILPDA	PKM	0.705839	3.27175e-57	5.0895e-56
PLIN3	CDK4	0.705836	3.27685e-57	9.17518e-56
KAT5	DCAF7	0.705761	3.40682e-57	2.38477e-56
PLIN3	PKM	0.705636	3.63536e-57	5.0895e-56
TMEM159	SFXN3	0.705231	4.48763e-57	2.51307e-55
DDHD2	BAZ2A	0.705022	5e-57	2.33e-56
KAT5	MED12	0.704976	5.1219e-57	4.09752e-56
RAB7A	ABL1	0.704941	5.22e-57	4.87e-56
DDHD2	SPIN1	0.704919	5.27746e-57	2.68671e-56
RAB7A	YWHAQ	0.704908	5.30636e-57	4.9526e-56
RAB3GAP1	CDK2AP1	0.704895	5.34224e-57	1.49583e-55
TMEM159	CERCAM	0.704869	5.41351e-57	3.03156e-55
RAP1B	ACVR1	0.704804	5.6e-57	1.05e-55
LDAH	KPNB1	0.704761	5.72731e-57	4.00912e-56
SET	MPZL1	0.704521	6.48414e-57	1.21037e-55
KAT5	CPSF6	0.70451	6.52005e-57	3.65123e-56
MOSPD2	ELF1	0.704397	6.9144e-57	5.53152e-56
PLIN3	CDK16	0.704374	6.99707e-57	3.91836e-55
RAB3GAP1	KIF20B	0.704326	7.17336e-57	1.33903e-55
VPS13C	STK24	0.704288	7.31368e-57	5.11958e-56
PRKAA1	TOPBP1	0.704286	7.32182e-57	5.12527e-56
SPAST	SMC4	0.704175	7.75446e-57	5.42812e-56
PISD	ATXN7L3	0.704124	7.96e-57	1.11e-55
RAP1B	CAMSAP2	0.704058	8.24e-57	2.31e-55
FIG4	SLC18B1	0.704054	8.25617e-57	4.62345e-55
RAP1B	RIT1	0.704011	8.44053e-57	4.7267e-55
RAB3GAP1	TBC1D22B	0.704007	8.45987e-57	2.36876e-55
RAB3GAP1	AGAP1	0.703914	8.87e-57	4.97e-55
GBF1	RFWD3	0.70385	9.17243e-57	1.02731e-55
RAP1B	ZNF292	0.703744	9.68742e-57	1.35624e-55
SPAST	POGK	0.703709	9.86519e-57	1.8415e-55
RAP1B	ABL1	0.703689	9.97e-57	7.97e-56
PLIN3	ILF3	0.703642	1.02123e-56	8.1698e-56
METTL7A	ABCA6	0.703603	1.04e-56	5.84e-55
DDHD2	NUP205	0.703559	1.06551e-56	6.62984e-56
KAT5	PRDM4	0.703433	1.13706e-56	7.95943e-56
PISD	YEATS2	0.703387	1.16432e-56	8.15025e-56
KAT5	ABL1	0.703342	1.19e-56	8.34e-56
VPS13C	FNBP1L	0.703323	1.20346e-56	1.34787e-55
MOSPD2	ACTL6A	0.70317	1.3e-56	1.22e-55
RAP1B	VHL	0.703131	1.3284e-56	9.29883e-56
FAF2	ARHGEF11	0.703002	1.42e-56	2.65e-55
SET	MCM10	0.702914	1.48526e-56	8.31747e-55
SPAST	PRR12	0.702899	1.49698e-56	2.79436e-55
RAB18	ZMIZ1	0.702869	1.51993e-56	2.1279e-55
RAP1B	PELI1	0.702867	1.52182e-56	8.52222e-55
RAB18	YAP1	0.702796	1.57796e-56	4.41829e-55
PISD	PLAGL2	0.702782	1.58989e-56	2.22585e-55
TSC1	ADNP	0.702689	1.67e-56	1.33e-55
VPS13C	PRRC2C	0.702668	1.68584e-56	1.34867e-55
SPAST	TMEM87B	0.702666	1.68748e-56	3.14996e-55
RAP1B	RAI1	0.702564	1.77762e-56	3.31823e-55
CTDNEP1	GIT1	0.702548	1.79271e-56	5.01958e-55
PLIN3	PRDM4	0.702442	1.89292e-56	1.17782e-55
RAB18	VHL	0.702419	1.91567e-56	1.19197e-55
MOSPD2	USP1	0.702371	1.9634e-56	2.19901e-55
VPS13C	ATP11A	0.702305	2.03e-56	1.14e-54
FAF2	SPTLC1	0.70225	2.0891e-56	9.74915e-56
FAF2	MAP4K3	0.702248	2.09068e-56	1.67255e-55
MOSPD2	NUP107	0.702235	2.10534e-56	1.68427e-55
RAB7A	SPIN1	0.702218	2.12356e-56	9.90997e-56
GBF1	SMARCC1	0.702152	2.19669e-56	3.07537e-55
LDAH	CSNK2A1	0.702062	2.30064e-56	2.14726e-55
RAP1B	ARHGAP18	0.701989	2.39e-56	1.34e-54
RAP1B	NPEPPS	0.701922	2.47153e-56	2.30676e-55
RAB3GAP1	MSI2	0.701885	2.51771e-56	1.40992e-54
VPS13C	MYOF	0.701859	2.5515e-56	3.5721e-55
RAB18	CDK2AP1	0.701799	2.63131e-56	4.91177e-55
TMEM159	FZD7	0.701768	2.67339e-56	1.4971e-54
GBF1	TCERG1	0.701672	2.80843e-56	1.9659e-55
GBF1	M6PR	0.701632	2.86634e-56	1.7835e-55
GBF1	YAP1	0.701624	2.8788e-56	5.37376e-55
VPS13C	ZMIZ1	0.701613	2.89453e-56	3.24188e-55
GBF1	MIB1	0.70153	3.02014e-56	2.1141e-55
CKAP4	SPATS2	0.701525	3.02738e-56	8.47668e-55
RAB7A	SMPD4	0.701349	3.31181e-56	2.06068e-55
TMEM159	TPM4	0.701332	3.34144e-56	1.87121e-54
MOSPD2	CPSF6	0.701284	3.4244e-56	1.74333e-55
HSD17B13	CYP2A7	0.701203	3.56869e-56	1.99847e-54
CTDNEP1	CLIC1	0.701154	3.65858e-56	2.0488e-54
FAF2	ATXN7L3	0.701097	3.77e-56	4.22e-55
SET	HELLS	0.701029	3.89994e-56	2.18397e-54
SET	METTL9	0.701	3.95827e-56	7.38877e-55
RAB7A	PTPN12	0.700974	4.01023e-56	2.80716e-55
GBF1	ITGB1	0.700968	4.02334e-56	2.50341e-55
KAT5	ACTL6A	0.700928	4.11e-56	3.28e-55
RAB3GAP1	PELI1	0.700819	4.34051e-56	1.21534e-54
TSC1	PRRC2A	0.700766	4.46009e-56	4.16275e-55
VPS13C	DCAF7	0.700745	4.50758e-56	2.80472e-55
RAB3GAP1	RIT1	0.700672	4.67798e-56	1.30983e-54
KAT5	PRR12	0.700636	4.76492e-56	6.67089e-55
PRKAA1	SMARCC2	0.700598	4.85849e-56	2.47341e-55
SPAST	PHF21A	0.700541	5.0007e-56	9.33464e-55
RAB3GAP1	AP3M2	0.700507	5.09e-56	1.42e-54
VPS13C	VEZF1	0.700486	5.14194e-56	4.11355e-55
FAF2	GPR107	0.700426	5.30236e-56	7.4233e-55
SPAST	PIP5K1A	0.7004	5.37383e-56	4.29906e-55
SET	KIF18B	0.700368	5.4606e-56	3.05794e-54
ANXA2	YWHAZ	0.700365	5.46974e-56	3.06305e-54
LDAH	ADNP	0.700353	5.5e-56	3.85e-55
RAB7A	ACVR1	0.70031	5.63e-56	7.88e-55
LDAH	BAZ2A	0.700261	5.77e-56	2.48e-55
RAB5C	CDK4	0.700058	6.39331e-56	1.19342e-54
CTDNEP1	RCC2	0.700057	6.39818e-56	1.19433e-54
MOSPD2	SLC36A1	0.700055	6.40171e-56	1.79248e-54
SET	TRIP13	0.699959	6.72297e-56	3.76486e-54
RAB3GAP1	PIGS	0.699945	6.77195e-56	1.2641e-54
SET	CKAP2L	0.69992	6.85669e-56	3.83974e-54
FAF2	BCL9L	0.699906	6.91e-56	5.53e-55
RAP1B	MYLIP	0.699892	6.9569e-56	3.89586e-54
SPAST	CAD	0.699851	7.1e-56	1.99e-54
GBF1	ADAM17	0.699788	7.33e-56	3.16e-55
TMEM159	COL1A2	0.699649	7.86794e-56	4.40604e-54
DDHD2	TAF6	0.699625	7.96345e-56	4.95504e-55
CAV1	IQGAP1	0.699578	8.15488e-56	1.14168e-54
TMEM159	ELF4	0.699539	8.31832e-56	4.65826e-54
TSC1	ATXN7L3	0.699529	8.36e-56	7.8e-55
RAB3GAP1	MLLT6	0.69938	9.01607e-56	2.5245e-54
RAB18	HEATR1	0.699246	9.65088e-56	7.7207e-55
LDAH	DHX9	0.699193	9.91464e-56	4.62683e-55
RAB7A	CSRNP2	0.699121	1.02826e-55	1.91942e-54
FAF2	TUBA1B	0.699038	1.07224e-55	1.00076e-54
GBF1	PRDM4	0.698996	1.0955e-55	6.1348e-55
RAP1B	RNF145	0.698809	1.20395e-55	6.7421e-54
RAB3GAP1	ATP11A	0.698758	1.24e-55	3.46e-54
FAF2	PTBP3	0.698738	1.24787e-55	1.16467e-54
RAB7A	CALU	0.698724	1.26e-55	3.52e-54
TMEM159	SYK	0.698687	1.28014e-55	7.16878e-54
PRKAA1	KIF5B	0.698652	1.30346e-55	1.21657e-54
CTDNEP1	LMNB2	0.698634	1.31499e-55	2.14259e-54
RAB18	CD2AP	0.698566	1.36079e-55	2.54014e-54
RAB7A	CDK2AP1	0.698562	1.36413e-55	1.90979e-54
DDHD2	CBL	0.698552	1.37e-55	8.53e-55
RAB3GAP1	USP1	0.69853	1.38582e-55	1.29344e-54
TSC1	CCAR1	0.698496	1.40988e-55	9.84197e-55
TMEM159	ZNF532	0.698444	1.44727e-55	4.05235e-54
SPAST	TP53BP1	0.698394	1.48472e-55	7.55856e-55
PLIN3	CPSF6	0.698393	1.4854e-55	6.93186e-55
VPS13C	NPEPPS	0.698385	1.49115e-55	1.19292e-54
TSC1	MED12	0.698384	1.49212e-55	1.04448e-54
PRKAA1	NT5C2	0.698366	1.50547e-55	1.20438e-54
CKAP4	LMNB2	0.698334	1.53042e-55	2.14259e-54
RAB3GAP1	LAMC1	0.698298	1.55807e-55	8.72517e-54
RAB7A	CCAR1	0.698268	1.58174e-55	9.84197e-55
RAP1B	PRRC2B	0.698238	1.60621e-55	9.99416e-55
RAB7A	SLC36A1	0.698206	1.63225e-55	3.04687e-54
RAP1B	PRRC2C	0.698152	1.67735e-55	1.05934e-54
MOSPD2	RAVER1	0.698127	1.69811e-55	1.5849e-54
RAB18	PRRC2C	0.698122	1.70252e-55	1.05934e-54
GBF1	SPTLC1	0.698078	1.7411e-55	7.50011e-55
SET	NCAPG2	0.698075	1.74378e-55	9.76516e-54
SPAST	VGLL4	0.69803	1.7836e-55	9.98819e-55
RAB7A	TMEM43	0.698012	1.79962e-55	3.35928e-54
SET	PDE7A	0.697912	1.89292e-55	1.06004e-53
RAB18	ACVR1	0.697827	1.98e-55	2.21e-54
APOB	CPN2	0.697824	1.9786e-55	1.10802e-53
KAT5	DNAJC9	0.697823	1.97975e-55	3.69554e-54
DDHD2	M6PR	0.697818	1.98464e-55	1.1114e-54
RAB3GAP1	SMARCD1	0.697799	2.00377e-55	2.24422e-54
PISD	TBC1D22B	0.697749	2.05498e-55	3.83596e-54
LDAH	VHL	0.697709	2.0964e-55	1.17398e-54
LPCAT1	ST6GALNAC4	0.697653	2.15607e-55	1.2074e-53
RAB7A	CEP170	0.697617	2.19554e-55	1.2295e-54
VPS13C	NIPA1	0.697617	2.19595e-55	4.0991e-54
SET	GPD2	0.697444	2.39529e-55	4.47121e-54
TSC1	YEATS2	0.69729	2.58804e-55	1.61034e-54
SPAST	DYNC1I2	0.697198	2.70973e-55	1.89681e-54
RAB7A	VCL	0.697194	2.71496e-55	3.80094e-54
GBF1	CAD	0.697154	2.77e-55	5.17e-54
GBF1	KIF20B	0.697154	2.77107e-55	3.8795e-54
RAB18	MED12	0.697087	2.86543e-55	1.78294e-54
CTDNEP1	TMEM51	0.697063	2.90024e-55	1.62414e-53
RAP1B	ASAH1	0.697036	2.94e-55	1.65e-53
TSC1	DVL3	0.697013	2.97415e-55	2.77588e-54
TMEM159	PFKP	0.69697	3.03809e-55	1.70133e-53
SET	NUSAP1	0.696824	3.26964e-55	1.831e-53
PRKAA1	CD2AP	0.696757	3.38099e-55	4.73339e-54
KAT5	YAP1	0.696748	3.39707e-55	4.7559e-54
RAP1B	INCENP	0.696732	3.42442e-55	2.13075e-54
RAB3GAP1	ACLY	0.696689	3.5e-55	9.8e-54
APOB	HMGCS2	0.696655	3.55771e-55	1.99232e-53
KAT5	NUP205	0.696623	3.61659e-55	2.02529e-54
GBF1	MARK2	0.696568	3.71602e-55	4.16194e-54
SET	UBAP2L	0.696512	3.82203e-55	4.28067e-54
VPS13C	TACC1	0.696454	3.93419e-55	7.34383e-54
FAF2	CD2AP	0.696089	4.72362e-55	5.29045e-54
SPAST	SPTLC1	0.696084	4.73488e-55	1.89395e-54
PRKAA1	PELI1	0.696045	4.82842e-55	9.01306e-54
RAP1B	MED12	0.695981	4.98484e-55	2.79151e-54
RAB7A	FUBP1	0.695912	5.15966e-55	4.81569e-54
FAF2	SPATS2	0.695865	5.28111e-55	9.85807e-54
SET	PRR11	0.69583	5.37544e-55	3.01025e-53
RAP1B	DCAF7	0.695784	5.50065e-55	3.08036e-54
TMEM159	SLC6A6	0.695624	5.9565e-55	3.33564e-53
RAB3GAP1	PLEKHB2	0.695456	6.47698e-55	1.20904e-53
RAB5C	ACLY	0.695411	6.63e-55	1.24e-53
CTDNEP1	IFNGR2	0.695394	6.68252e-55	1.8711e-53
MOSPD2	CDC42SE1	0.695334	6.88348e-55	6.42458e-54
PLIN3	ZDHHC7	0.695208	7.3278e-55	4.10357e-53
MOSPD2	ATP11A	0.695127	7.63e-55	1.42e-53
KAT5	ARHGEF11	0.695094	7.76e-55	1.09e-53
RAP1B	IQCB1	0.695009	8.09453e-55	1.13323e-53
RAB3GAP1	DNAJC9	0.694872	8.66323e-55	1.21285e-53
RAB7A	PTBP3	0.694854	8.74287e-55	6.99429e-54
RAB5C	ATXN7L3	0.694807	8.95e-55	7.16e-54
ANXA2	TM4SF1	0.694724	9.32433e-55	5.22162e-53
SET	CENPF	0.694672	9.56892e-55	5.3586e-53
VPS13C	MED12	0.694625	9.79481e-55	4.98645e-54
SPAST	DCAF16	0.694556	1.0135e-54	1.4189e-53
RAB18	BAZ2A	0.694348	1.12e-54	4.5e-54
APOB	TF	0.694332	1.13288e-54	6.34415e-53
SET	FOXM1	0.694325	1.13687e-54	6.36649e-53
RAB18	CBL	0.694307	1.15e-54	6.42e-54
GBF1	LENG8	0.694144	1.24322e-54	6.96203e-53
TMEM159	SEL1L3	0.694063	1.29462e-54	7.24985e-53
RAB7A	SMARCC1	0.694058	1.29774e-54	1.45347e-53
TMEM159	ITPR3	0.694045	1.30625e-54	7.315e-53
RAB5C	PIGS	0.694033	1.31407e-54	1.8397e-53
CTDNEP1	RNF24	0.694025	1.31909e-54	7.3869e-53
RAP1B	TUBA1B	0.694008	1.32991e-54	1.06393e-53
KAT5	CBL	0.693627	1.61e-54	8.18e-54
FAF2	ATP11A	0.693487	1.72e-54	2.41e-53
GBF1	DYNC1I2	0.693471	1.73499e-54	1.07955e-53
SPAST	CKAP2	0.693466	1.7398e-54	4.87145e-53
RAB18	NIPA1	0.693445	1.75754e-54	2.46056e-53
TMEM159	SCD5	0.693396	1.80036e-54	1.0082e-52
GBF1	NUP107	0.693376	1.81885e-54	1.27319e-53
TMEM159	S100A11	0.693367	1.82718e-54	1.02322e-52
RAB3GAP1	ABCC10	0.693359	1.83e-54	5.14e-53
PISD	SMTN	0.693314	1.87543e-54	1.05024e-52
RAP1B	EPB41L2	0.693257	1.92912e-54	1.08031e-52
PLIN3	SLC10A3	0.69323	1.95431e-54	1.09441e-52
SET	PRC1	0.693157	2.02626e-54	1.13471e-52
SET	EZH2	0.693023	2.16494e-54	1.21237e-52
KAT5	RAI1	0.692947	2.24818e-54	3.14745e-53
PLIN3	DNMT1	0.6927	2.53821e-54	7.10699e-53
SPAST	CNOT11	0.692671	2.57518e-54	4.807e-53
LDAH	MAP4K3	0.692234	3.19359e-54	2.06806e-53
MOSPD2	CCDC93	0.692156	3.31803e-54	3.09683e-53
KAT5	MAP4K3	0.692153	3.32366e-54	2.06806e-53
SPAST	DNAJC10	0.692126	3.36776e-54	6.28648e-53
RAP1B	ACTL6A	0.692084	3.44e-54	2.41e-53
SPAST	RNF44	0.692061	3.47743e-54	4.8684e-53
RAP1B	KPNB1	0.692043	3.50822e-54	2.18289e-53
SET	KNTC1	0.691976	3.62485e-54	2.02992e-52
PRKAA1	TPR	0.691923	3.72152e-54	2.31561e-53
RAB3GAP1	CALU	0.691922	3.72e-54	6.95e-53
DDHD2	CEP170	0.691877	3.80632e-54	1.93776e-53
SET	GYG1	0.691851	3.85555e-54	2.15911e-52
LDAH	FUBP1	0.691832	3.89165e-54	3.11332e-53
LDAH	SMPD4	0.691737	4.07746e-54	2.28338e-53
GBF1	CBX1	0.691611	4.33738e-54	3.46991e-53
TMEM159	KIF3C	0.691589	4.38408e-54	2.45508e-52
RAP1B	MAP3K1	0.691529	4.51489e-54	5.05668e-53
RAP1B	PIAS3	0.691448	4.69777e-54	3.28844e-53
SPAST	FUBP1	0.691349	4.93127e-54	3.45189e-53
VPS13C	SPRED1	0.691294	5.06693e-54	1.41874e-52
SET	PUS7	0.691137	5.4716e-54	3.06409e-52
VPS13C	PRDM4	0.691132	5.48516e-54	2.79244e-53
SET	MARK2	0.691043	5.72858e-54	5.34667e-53
RAB18	TOPBP1	0.691035	5.75199e-54	3.57902e-53
DDHD2	PRRC2B	0.691023	5.78458e-54	3.23937e-53
METTL7A	PCK2	0.691016	5.8064e-54	3.25158e-52
SET	ORC1	0.690964	5.9553e-54	3.33497e-52
CES1	HAO1	0.690935	6.04092e-54	3.38292e-52
MOSPD2	BCL9L	0.690918	6.09e-54	4.26e-53
RAP1B	TCERG1	0.690898	6.15049e-54	3.82697e-53
PLIN3	PLXNA1	0.690703	6.76676e-54	3.78939e-52
TSC1	NUP107	0.69067	6.87716e-54	4.27912e-53
PISD	RAI1	0.690635	6.99534e-54	7.83478e-53
MOSPD2	RAP2A	0.690548	7.2981e-54	2.04347e-52
RAB5C	MOB1A	0.690539	7.32996e-54	3.15752e-53
RAB3GAP1	ADAM9	0.69053	7.36e-54	1.37e-52
RAB7A	BCL9L	0.690495	7.49e-54	4.66e-53
FAF2	PHF21A	0.690407	7.81988e-54	1.09478e-52
SPAST	SMARCC2	0.690392	7.87384e-54	3.67446e-53
CKAP4	RCC2	0.690339	8.08307e-54	1.13163e-52
RAB18	DCAF7	0.690297	8.25004e-54	4.20002e-53
PISD	FBXL19	0.690288	8.28715e-54	4.6408e-52
MOSPD2	CCAR1	0.690182	8.72577e-54	4.88643e-53
RAB3GAP1	PAPSS1	0.690173	8.76211e-54	2.45339e-52
RAB5C	DYNC1I2	0.690143	8.89416e-54	4.98073e-53
FIG4	FBXO5	0.690056	9.27912e-54	2.59815e-52
RAB18	SLC39A6	0.690052	9.29534e-54	1.73513e-52
CAV1	CTTNBP2NL	0.690025	9.42022e-54	1.05506e-52
RAP1B	ATN1	0.690024	9.42e-54	2.64e-52
FAF2	PRR12	0.690018	9.45192e-54	1.05861e-52
RAP1B	CASP2	0.689952	9.76e-54	1.82e-52
GBF1	ELF1	0.689883	1.00925e-53	7.06478e-53
SET	CCT5	0.689881	1.01026e-53	5.65747e-52
RAB3GAP1	FAM117B	0.689799	1.05164e-53	5.88919e-52
SET	BEND3	0.689723	1.09e-53	6.11e-52
RAB18	PRDM4	0.689714	1.09633e-53	5.11619e-53
RAP1B	NCEH1	0.689671	1.11941e-53	6.26867e-52
RAP1B	SMARCD1	0.689431	1.25812e-53	1.17425e-52
PTGFRN	LRRC8B	0.689429	1.25909e-53	7.0509e-52
PRKAA1	FGD6	0.689415	1.26775e-53	2.36646e-52
TSC1	PRR12	0.689393	1.28121e-53	1.1958e-52
FAF2	CBX5	0.689213	1.39834e-53	7.8307e-52
GBF1	HMGN4	0.689184	1.4183e-53	7.22046e-53
SET	PRRC2A	0.689163	1.43267e-53	1.14613e-52
RAP1B	RBBP8	0.689151	1.441e-53	4.0348e-52
TSC1	LENG8	0.689116	1.46589e-53	4.10449e-52
CTDNEP1	ARL2	0.688991	1.56e-53	8.73e-52
PLIN3	NCDN	0.688907	1.6228e-53	9.08766e-52
GBF1	TOPBP1	0.6887	1.79369e-53	1.00447e-52
CTDNEP1	HOMER3	0.688673	1.81776e-53	1.01795e-51
PLIN3	FBXL19	0.688646	1.8411e-53	5.15508e-52
PLIN3	MARK2	0.688517	1.96066e-53	1.56853e-52
GBF1	CS	0.688461	2.01453e-53	5.64067e-52
SET	SMC3	0.688404	2.07094e-53	1.28858e-52
FAF2	CASP2	0.688338	2.14e-53	2.99e-52
MOSPD2	DYNC1I2	0.688298	2.17916e-53	1.10939e-52
RAB7A	MAPRE1	0.688248	2.23315e-53	2.08427e-52
FIG4	EPB41L2	0.688242	2.23953e-53	6.27069e-52
VPS13C	NUP205	0.688217	2.26704e-53	1.15413e-52
RAP1B	FNBP1L	0.688216	2.26781e-53	2.11662e-52
SPAST	ANKRD52	0.688121	2.37e-53	2.22e-52
PISD	NCOA5	0.688114	2.38235e-53	3.33529e-52
RAB3GAP1	IQGAP1	0.688109	2.38792e-53	2.67447e-52
SPAST	ECT2	0.688087	2.41436e-53	3.91251e-52
VPS13C	TMEM87B	0.688035	2.47479e-53	3.46471e-52
MOSPD2	TUBA1B	0.687909	2.63125e-53	1.84187e-52
PRKAA1	FUBP1	0.687847	2.71116e-53	1.68695e-52
SET	CBFB	0.687821	2.74e-53	7.68e-52
FAF2	ECT2	0.687784	2.79465e-53	3.91251e-52
MOSPD2	ZMIZ1	0.687692	2.92101e-53	2.72628e-52
RAB5C	SLC39A6	0.68767	2.95316e-53	4.13443e-52
SET	TPX2	0.687627	3.0144e-53	1.68807e-51
RAB5C	TPM3	0.687609	3.04053e-53	8.5135e-52
TMEM159	LGALS9	0.687596	3.05959e-53	1.71337e-51
TMEM159	PLAUR	0.687541	3.14292e-53	1.76003e-51
PISD	PRR12	0.687532	3.15564e-53	2.52451e-52
RAP1B	POLA1	0.687498	3.20812e-53	3.59309e-52
MOSPD2	ARHGEF11	0.687481	3.24e-53	3.62e-52
SET	C2CD5	0.687472	3.25e-53	4.43e-52
SPAST	HMGN4	0.68728	3.56419e-53	1.66329e-52
METTL7A	ACSM2A	0.687272	3.58e-53	2e-51
ANXA2	ARPC1B	0.687159	3.78e-53	2.12e-51
SPAST	SLC39A6	0.687111	3.86584e-53	4.32974e-52
CKAP4	CDK4	0.6871	3.88654e-53	5.44115e-52
RAB3GAP1	CDK2	0.687069	3.94516e-53	7.3643e-52
PRKAA1	VRK2	0.687038	4.00577e-53	1.86936e-52
CTDNEP1	PKM	0.68702	4.03903e-53	4.52371e-52
SET	ZBTB12	0.686948	4.18215e-53	2.342e-51
SET	CDCA8	0.686929	4.22072e-53	2.3636e-51
KAT5	ATXN7L3	0.686875	4.33e-53	3.03e-52
PLIN3	KLC2	0.686789	4.51534e-53	2.52859e-51
MOSPD2	C2CD5	0.68678	4.53e-53	4.43e-52
TSC1	C2CD5	0.686686	4.74e-53	4.43e-52
DDHD2	VGLL4	0.686667	4.78719e-53	2.43712e-52
GBF1	CSNK2A1	0.686591	4.96618e-53	3.97294e-52
SPAST	LBR	0.686556	5.04966e-53	2.82781e-51
TSC1	SPIN1	0.686517	5.14477e-53	2.21621e-52
SPAST	ZNF292	0.686383	5.4876e-53	6.14611e-52
KAT5	BAZ2A	0.686366	5.53e-53	2.07e-52
RAP1B	AMD1	0.686348	5.58e-53	3.13e-51
TSC1	PLAGL2	0.686305	5.69763e-53	6.38135e-52
MOSPD2	CALU	0.686278	5.77e-53	8.08e-52
RAB3GAP1	NAA40	0.68621	5.96196e-53	8.34675e-52
TSC1	NCAPD2	0.686019	6.53615e-53	1.83012e-51
SPAST	NT5C2	0.685909	6.89109e-53	4.82376e-52
RAB7A	CDK4	0.685862	7.04516e-53	7.89058e-52
KAT5	RNF44	0.685792	7.28529e-53	8.15952e-52
RAB18	LDB1	0.685736	7.48349e-53	1.04769e-51
MOSPD2	HIF1A	0.685639	7.84156e-53	7.31879e-52
PISD	PPP1R37	0.685604	7.97228e-53	4.46448e-51
DDHD2	FUBP1	0.685464	8.52699e-53	4.77512e-52
CKAP4	DNMT3A	0.685456	8.55858e-53	4.79281e-51
FAF2	SMARCD1	0.685344	9.03202e-53	7.22561e-52
PRKAA1	CCAR1	0.685328	9.09959e-53	4.63252e-52
RAB3GAP1	ZNF710	0.685279	9.31508e-53	2.60822e-51
FAF2	NCAPG2	0.685255	9.42326e-53	2.63851e-51
KAT5	CDK2AP1	0.685216	9.59874e-53	1.07506e-51
SET	SMARCA4	0.685161	9.85458e-53	2.75928e-51
SYNGR2	CUEDC1	0.68513	1.00038e-52	5.60213e-51
SET	XXYLT1	0.685097	1.0164e-52	2.84591e-51
RAB3GAP1	CKAP2	0.685019	1.05498e-52	1.9693e-51
SET	RIT1	0.684953	1.08853e-52	2.03192e-51
FAF2	AGAP1	0.684947	1.09e-52	3.06e-51
RAB7A	ATXN7L3	0.684939	1.1e-52	6.82e-52
RAP1B	DNMT1	0.684926	1.10293e-52	2.05881e-51
SPAST	UBAP2L	0.684881	1.12667e-52	1.05155e-51
RAB3GAP1	FAM222B	0.684864	1.13588e-52	6.36095e-51
PLIN3	GMIP	0.684857	1.13951e-52	6.38124e-51
RAB3GAP1	CAD	0.684639	1.26e-52	1.77e-51
SET	HJURP	0.684616	1.27822e-52	7.15803e-51
LDAH	NUP107	0.684582	1.29919e-52	7.27546e-52
PISD	CCDC93	0.684568	1.30839e-52	1.01861e-51
SET	RFC4	0.684536	1.32831e-52	7.43853e-51
GBF1	BCL9	0.684516	1.34e-52	2.5e-51
RAB3GAP1	ANKRD27	0.684477	1.37e-52	7.65e-51
CTDNEP1	VASP	0.684463	1.37542e-52	7.70235e-51
GBF1	VEZF1	0.68443	1.39738e-52	9.78169e-52
RAB18	CCDC93	0.684345	1.45515e-52	1.01861e-51
SET	TCTN2	0.684336	1.46117e-52	8.18254e-51
RAB5C	KIF2A	0.684319	1.47283e-52	9.16427e-52
GBF1	CBL	0.684309	1.48e-52	6.91e-52
RAB3GAP1	FNDC3B	0.684184	1.5707e-52	2.19898e-51
RAB7A	IQCB1	0.684177	1.57602e-52	1.76514e-51
PISD	NAA40	0.684148	1.59772e-52	1.78945e-51
RAB18	SMC4	0.684099	1.63584e-52	1.01786e-51
RAB7A	CDK2	0.684019	1.69936e-52	2.3791e-51
FAF2	DNAJC9	0.683973	1.73672e-52	1.94512e-51
PISD	LDB1	0.68395	1.756e-52	1.81702e-51
SET	ARHGAP11A	0.683885	1.81e-52	1.01e-50
RAB7A	RAVER1	0.683879	1.81581e-52	1.45265e-51
CKAP4	CPSF6	0.683875	1.81969e-52	7.83868e-52
KAT5	KIF2A	0.683859	1.83355e-52	1.02679e-51
TSC1	PIP5K1A	0.683824	1.86448e-52	1.30514e-51
GBF1	YEATS2	0.683823	1.86481e-52	1.0443e-51
TSC1	PYGO2	0.683789	1.89507e-52	1.06124e-50
SET	CENPE	0.683752	1.92925e-52	1.08038e-50
FAF2	LDB1	0.683733	1.94681e-52	1.81702e-51
SET	TMEM43	0.683707	1.97117e-52	2.75963e-51
LPCAT1	SLC16A3	0.683705	1.97258e-52	1.10464e-50
MOSPD2	MSH2	0.683697	1.97982e-52	1.84783e-51
FIG4	IFT52	0.683586	2.08749e-52	5.84498e-51
MOSPD2	PRKCI	0.683505	2.16924e-52	2.02463e-51
SET	HMGB2	0.683487	2.18766e-52	1.22509e-50
CKAP4	CDCA4	0.683486	2.1892e-52	6.12975e-51
CKAP4	HMGA1	0.683481	2.19416e-52	1.22873e-50
RAB18	KIF2A	0.683396	2.28488e-52	1.16321e-51
RAB7A	KIF5B	0.683366	2.31728e-52	1.85382e-51
DDHD2	LIMS1	0.683362	2.32131e-52	1.62492e-51
PRKAA1	USP1	0.683295	2.39605e-52	1.91684e-51
PISD	VEZF1	0.683271	2.42359e-52	1.50801e-51
GBF1	CASP2	0.683206	2.5e-52	2.59e-51
PRKAA1	NUP205	0.683202	2.5041e-52	1.16858e-51
CKAP4	MMD	0.683193	2.51584e-52	1.40887e-50
RAB3GAP1	B4GALT5	0.683167	2.55e-52	7.13e-51
GBF1	NPEPPS	0.683152	2.56493e-52	1.79545e-51
SET	NOP56	0.683123	2.60083e-52	1.45646e-50
SPAST	LDB1	0.683108	2.6189e-52	2.09512e-51
LDAH	PTBP3	0.683106	2.62078e-52	1.83455e-51
RAP1B	C20orf194	0.683029	2.72e-52	7.61e-51
TSC1	CASP2	0.682983	2.78e-52	2.59e-51
TSC1	PRRC2C	0.682941	2.83465e-52	1.58741e-51
RAB7A	POLA1	0.68291	2.87593e-52	2.6842e-51
TSC1	SCMH1	0.682905	2.88267e-52	1.61429e-50
PRKAA1	ZMIZ1	0.682897	2.89445e-52	2.31556e-51
RAB3GAP1	STX6	0.682849	2.96044e-52	1.65784e-50
SPAST	CAMSAP2	0.682807	3.02e-52	5.64e-51
RAB3GAP1	SLC36A1	0.682756	3.09411e-52	4.33175e-51
RAB3GAP1	ERMP1	0.682722	3.14435e-52	1.76084e-50
PLIN3	TPM3	0.682718	3.15058e-52	5.88109e-51
TMEM159	TPBG	0.68269	3.19245e-52	1.78777e-50
CTDNEP1	MED22	0.682681	3.20593e-52	8.97662e-51
PLIN3	CALU	0.682674	3.22e-52	3.6e-51
RAP1B	STK24	0.682666	3.22845e-52	2.00881e-51
FAF2	IQCB1	0.682652	3.25037e-52	3.03368e-51
RAB7A	DCAF16	0.682618	3.3032e-52	3.69958e-51
FAF2	M6PR	0.682478	3.52817e-52	1.79616e-51
TMEM159	MARVELD1	0.682462	3.55505e-52	1.99083e-50
LPCAT1	RNF145	0.682437	3.59751e-52	1.0073e-50
SPAST	UTRN	0.682356	3.73813e-52	1.04668e-50
CKAP4	MAPRE1	0.682291	3.8557e-52	3.08456e-51
TSC1	PROSER1	0.682277	3.88062e-52	5.43287e-51
CKAP4	TPD52L2	0.68226	3.91236e-52	2.19092e-50
MOSPD2	KPNB1	0.68222	3.98569e-52	2.23198e-51
PRKAA1	CPSF6	0.682174	4.0743e-52	1.62972e-51
TSC1	NCOA5	0.682165	4.09183e-52	4.58285e-51
VPS13C	VHL	0.682125	4.16931e-52	2.12256e-51
PISD	UBA2	0.682098	4.22308e-52	5.91231e-51
PRKAA1	TP53BP1	0.682064	4.29124e-52	2.00258e-51
SPAST	PRRC2A	0.681993	4.43767e-52	3.10637e-51
SET	GTSE1	0.681984	4.45596e-52	2.49534e-50
FAF2	TPM3	0.681958	4.51145e-52	6.31603e-51
RAB3GAP1	TUBA1B	0.681925	4.58245e-52	2.8513e-51
SPAST	DNMT3A	0.681924	4.58548e-52	1.28393e-50
PLIN3	PACS1	0.681919	4.59462e-52	2.57299e-50
RAB3GAP1	FGD6	0.681906	4.62383e-52	6.47337e-51
FAF2	ACVR1	0.681887	4.67e-52	4.35e-51
RAB18	ADNP	0.681866	4.71e-52	2.93e-51
TSC1	RFWD3	0.681813	4.83128e-52	4.5092e-51
LDAH	YEATS2	0.681781	4.90518e-52	2.49718e-51
PLIN3	IQGAP1	0.68178	4.90739e-52	4.58023e-51
SET	CALU	0.681756	4.96e-52	4.63e-51
RAB3GAP1	NUP188	0.681741	4.99717e-52	9.32806e-51
RAP1B	CNOT6	0.681685	5.13079e-52	5.74649e-51
RAB7A	VEZF1	0.681595	5.3549e-52	2.99874e-51
FAF2	DNMT1	0.681593	5.35921e-52	7.50289e-51
CTDNEP1	SLC10A3	0.681547	5.47522e-52	1.53306e-50
SET	BTBD3	0.68152	5.55e-52	1.04e-50
KAT5	CDK4	0.681512	5.5677e-52	5.19652e-51
VPS13C	ACVR1	0.681497	5.61e-52	4.49e-51
SPAST	STK24	0.681426	5.79628e-52	3.24592e-51
RAB7A	HIF1A	0.681357	5.98983e-52	4.79186e-51
FAF2	MIB1	0.681295	6.16488e-52	3.83593e-51
RAP1B	SOAT1	0.681291	6.17835e-52	3.085e-50
CKAP4	SAE1	0.681224	6.37694e-52	1.78554e-50
GBF1	SMC4	0.681122	6.68855e-52	3.74559e-51
PISD	CSRNP2	0.681054	6.90479e-52	9.6667e-51
RAB7A	FKBP9	0.681052	6.91214e-52	1.29027e-50
VPS13C	DHX9	0.681037	6.96275e-52	2.99934e-51
SET	MCM7	0.681025	7.00116e-52	3.92065e-50
RAB5C	PIAS3	0.681014	7.03634e-52	4.32089e-51
TSC1	SMARCD1	0.680976	7.16522e-52	5.01566e-51
FAF2	SLC39A6	0.680975	7.16616e-52	6.68841e-51
PRKAA1	SMC3	0.680886	7.47209e-52	4.18437e-51
RAP1B	CCDC93	0.680861	7.56191e-52	4.70519e-51
LPCAT1	BAK1	0.68083	7.67e-52	2.91e-50
TSC1	PRKCI	0.68083	7.67337e-52	6.1387e-51
SPAST	PIAS3	0.680818	7.71588e-52	4.32089e-51
HSD17B13	THRSP	0.680814	7.73015e-52	4.32888e-50
RAB7A	MSH2	0.680783	7.84253e-52	6.27402e-51
VPS13C	PLSCR1	0.68078	7.85625e-52	4.3995e-50
APOB	RBP4	0.68077	7.89355e-52	4.42039e-50
TMEM159	PLAU	0.680752	7.95745e-52	4.45617e-50
RAB5C	DCAF7	0.680738	8.01042e-52	3.7382e-51
PRKAA1	KIF2A	0.680708	8.12489e-52	3.79161e-51
FAF2	DVL3	0.680653	8.33969e-52	6.67175e-51
RAB18	ATP11A	0.680587	8.6e-52	8.3e-51
PRKAA1	ATP11A	0.680516	8.89e-52	8.3e-51
SET	TTK	0.680338	9.66683e-52	5.41343e-50
GBF1	MOB1A	0.680313	9.77983e-52	3.91193e-51
RAP1B	SLC25A24	0.680292	9.8775e-52	5.5314e-50
RAB3GAP1	TULP3	0.680234	1.01499e-51	5.68396e-50
VPS13C	LIMS1	0.680205	1.02894e-51	6.40231e-51
PLIN3	BAK1	0.680181	1.04e-51	2.91e-50
SET	SMYD5	0.680162	1.04987e-51	5.87927e-50
SPAST	RFWD3	0.68014	1.0608e-51	8.48638e-51
PISD	SMARCD1	0.680118	1.0713e-51	6.66584e-51
ANXA2	LPCAT4	0.680077	1.09245e-51	6.1177e-50
SET	RAD54L	0.680064	1.09882e-51	6.15337e-50
PLIN3	SOAT1	0.680059	1.10179e-51	3.085e-50
VPS13C	FUBP1	0.679984	1.14075e-51	5.80744e-51
KAT5	KPNB1	0.679982	1.14181e-51	5.81284e-51
FAF2	TMEM185B	0.679962	1.15286e-51	3.228e-50
FAF2	RAVER1	0.679923	1.17384e-51	8.21685e-51
RAB7A	MTMR2	0.67987	1.20366e-51	2.24683e-50
DDHD2	INCENP	0.679759	1.2674e-51	7.09745e-51
KAT5	ZMIZ1	0.679731	1.28405e-51	8.98836e-51
LDAH	ARL6IP6	0.679677	1.32e-51	1.4e-50
RAP1B	FLNA	0.679677	1.31691e-51	2.45824e-50
TMEM159	ALOX5	0.67965	1.33e-51	7.47e-50
LPCAT1	IMPDH1	0.679628	1.34773e-51	7.54727e-50
RAP1B	ELF4	0.67961	1.35897e-51	3.80512e-50
TMEM159	TMEM51	0.679576	1.38068e-51	3.86592e-50
LDAH	DCAF7	0.679558	1.39254e-51	5.99863e-51
VPS13C	DNAJC10	0.679409	1.49258e-51	2.08961e-50
TSC1	ARL6IP6	0.679403	1.5e-51	1.4e-50
SET	KIF20A	0.679388	1.5075e-51	8.44199e-50
RAB3GAP1	MYLIP	0.679297	1.57294e-51	4.40423e-50
SET	ATP2B1	0.67929	1.58e-51	4.42e-50
SPAST	NCOA5	0.679192	1.65207e-51	1.54193e-50
RAB7A	RFWD3	0.679191	1.65299e-51	1.15709e-50
DDHD2	SMC4	0.67915	1.68466e-51	8.57644e-51
FAF2	ANLN	0.679028	1.78e-51	4.99e-50
FAF2	SMARCC1	0.678996	1.81013e-51	1.68946e-50
PRKAA1	ACVR1	0.678988	1.82e-51	1.27e-50
RAB7A	HEATR1	0.678881	1.90974e-51	1.33681e-50
TMEM159	PLEKHB2	0.678872	1.91789e-51	2.68504e-50
MOSPD2	RFWD3	0.678841	1.94606e-51	1.21088e-50
RAB18	ACTL6A	0.678809	1.98e-51	1.23e-50
DDHD2	VHL	0.678751	2.02906e-51	9.46893e-51
RAB5C	VGLL4	0.678712	2.0666e-51	9.64415e-51
TSC1	KIF20B	0.678613	2.1637e-51	2.42335e-50
FAF2	PRKCI	0.678592	2.18487e-51	1.52941e-50
PRKAA1	ADNP	0.678459	2.33e-51	1.3e-50
DDHD2	NT5C2	0.67843	2.35676e-51	1.46643e-50
CTDNEP1	CIZ1	0.678404	2.38549e-51	4.45292e-50
RAB3GAP1	ZNF532	0.67838	2.41212e-51	4.50262e-50
PLIN3	PNMA1	0.67836	2.43429e-51	1.3632e-49
RAB18	ARHGEF11	0.678329	2.47e-51	2.3e-50
MOSPD2	CDK2	0.678328	2.47085e-51	2.76735e-50
PLIN3	RNF24	0.67831	2.49135e-51	6.97577e-50
SET	RABL6	0.678258	2.55252e-51	7.14704e-50
TSC1	DCAF7	0.678109	2.73536e-51	1.09414e-50
PISD	RNF44	0.678078	2.7749e-51	2.58991e-50
MOSPD2	ZNF292	0.678011	2.86253e-51	2.67169e-50
RAB18	NPEPPS	0.678009	2.866e-51	1.78329e-50
PISD	FAM222B	0.677975	2.91103e-51	8.15088e-50
RAP1B	GPR107	0.677962	2.92921e-51	3.28072e-50
RAB7A	PRRC2B	0.677904	3.00931e-51	1.53201e-50
GBF1	PTPN12	0.677888	3.03101e-51	1.88596e-50
KAT5	NUP107	0.677876	3.04789e-51	1.55165e-50
KAT5	MIB1	0.677871	3.05536e-51	1.711e-50
RAB7A	CCDC93	0.677861	3.0693e-51	1.71881e-50
SET	SMC4	0.677843	3.09561e-51	1.44462e-50
RAB3GAP1	PUS7	0.677812	3.13983e-51	8.79154e-50
RAP1B	UBA2	0.677805	3.15084e-51	3.52894e-50
TSC1	DHX9	0.677757	3.22223e-51	1.28889e-50
DDHD2	TPR	0.677736	3.25376e-51	1.82211e-50
DDHD2	PIAS3	0.677718	3.28106e-51	1.67036e-50
RAP1B	PIGS	0.677657	3.37437e-51	3.7793e-50
SET	CDK1	0.677635	3.40899e-51	1.90903e-49
LDAH	KIF2A	0.677533	3.57424e-51	1.43631e-50
DDHD2	KIF2A	0.677523	3.59078e-51	1.43631e-50
PISD	MAP3K1	0.677466	3.6877e-51	3.44186e-50
CKAP4	CLIC1	0.677414	3.77775e-51	1.05777e-49
SET	STX6	0.677387	3.82363e-51	9.38481e-50
RAB18	VCL	0.67738	3.83749e-51	4.29799e-50
VPS13C	PTBP3	0.677377	3.84276e-51	2.39105e-50
PRKAA1	UTRN	0.677364	3.86507e-51	7.21479e-50
RAP1B	NEO1	0.677305	3.97303e-51	7.41632e-50
PISD	CPSF6	0.677282	4.01552e-51	1.49913e-50
RAB7A	CSNK2A1	0.677271	4.03507e-51	2.82455e-50
SET	CDC25A	0.677241	4.09206e-51	2.29156e-49
MOSPD2	CBX1	0.677218	4.13496e-51	2.89447e-50
VPS13C	PIAS3	0.677211	4.14958e-51	1.93647e-50
SET	CDCA2	0.677166	4.23682e-51	2.37262e-49
RAB7A	B4GALT5	0.677142	4.28e-51	8e-50
SET	KIFC1	0.677081	4.40621e-51	2.46748e-49
FAF2	MCM8	0.67706	4.44968e-51	1.24591e-49
SET	PAK4	0.67704	4.49059e-51	2.51473e-49
FAF2	UBAP2	0.676972	4.63426e-51	3.70741e-50
SET	ADAM17	0.676924	4.74e-51	1.9e-50
LDAH	CBX1	0.676898	4.79609e-51	2.98423e-50
SET	VHL	0.676874	4.85004e-51	2.08925e-50
MOSPD2	CSRNP2	0.676861	4.87976e-51	5.46533e-50
PISD	PLXNA1	0.676856	4.88966e-51	1.36911e-49
CKAP4	MYBL2	0.676837	4.93214e-51	2.762e-49
METTL7A	BDH1	0.676803	5.01e-51	2.81e-49
DDHD2	MED12	0.676801	5.01561e-51	2.34062e-50
CKAP4	STX6	0.676796	5.02758e-51	9.38481e-50
TMEM159	SPRED1	0.676548	5.63696e-51	1.05223e-49
RAB7A	NT5C2	0.676517	5.71849e-51	3.20236e-50
PLIN3	CASP2	0.676514	5.73e-51	4.58e-50
VPS13C	RAI1	0.676425	5.96821e-51	5.57033e-50
RAP1B	PHF21A	0.676369	6.12413e-51	6.85902e-50
PLIN3	IFT52	0.676336	6.21845e-51	1.16078e-49
RAP1B	PLSCR1	0.676284	6.36995e-51	1.78359e-49
SET	CHAF1B	0.676186	6.66191e-51	3.73067e-49
RAB5C	ACTL6A	0.676169	6.72e-51	3.76e-50
MOSPD2	PRDM4	0.676167	6.72277e-51	2.89596e-50
DDHD2	VRK2	0.676136	6.81957e-51	2.93766e-50
SPAST	PROSER1	0.676062	7.05515e-51	7.90177e-50
LDAH	NPEPPS	0.67603	7.16062e-51	4.00995e-50
CTDNEP1	FAM117B	0.676024	7.18047e-51	2.01053e-49
SPAST	FAM222B	0.676016	7.20486e-51	1.34491e-49
TBC1D20	PRRC2A	0.676015	7.20849e-51	4.48528e-50
VPS13C	TOPBP1	0.676013	7.21639e-51	3.6738e-50
MOSPD2	ARL6IP6	0.675998	7.27e-51	5.81e-50
SPAST	WASF1	0.675988	7.30108e-51	2.0443e-49
TMEM159	MYLIP	0.675933	7.48666e-51	1.39751e-49
RAB3GAP1	ASAP1	0.675884	7.66e-51	2.14e-49
DDHD2	RAVER1	0.675883	7.66215e-51	4.76756e-50
PLIN3	MED22	0.67587	7.70903e-51	1.35112e-49
VPS13C	RFWD3	0.675818	7.89452e-51	4.42093e-50
TSC1	ARHGEF11	0.675791	7.99e-51	6.39e-50
CES1	OSGIN1	0.675765	8.08863e-51	4.52963e-49
RAB7A	MIB1	0.675738	8.18889e-51	4.16889e-50
VPS13C	ITGAV	0.675668	8.4579e-51	2.36821e-49
RAP1B	LAMB1	0.675661	8.4846e-51	4.75137e-49
TMEM159	TUBB6	0.675631	8.60407e-51	4.81828e-49
APOB	ANGPTL3	0.675589	8.77e-51	4.91e-49
LDAH	UBAP2	0.675566	8.867e-51	6.2069e-50
VPS13C	CCAR1	0.675555	8.91017e-51	4.15808e-50
RAB7A	PROSER1	0.675502	9.13088e-51	8.52216e-50
TSC1	MED22	0.675381	9.65087e-51	1.35112e-49
CTDNEP1	CHMP3	0.675311	9.97024e-51	1.11667e-49
DDHD2	PRDM4	0.675298	1.003e-50	4.01199e-50
SET	NEK2	0.675232	1.0337e-50	5.78872e-49
TSC1	IQCB1	0.675223	1.03813e-50	8.30505e-50
RAB3GAP1	TPM3	0.675207	1.04539e-50	1.17083e-49
RAP1B	NRP1	0.675165	1.06577e-50	5.96833e-49
PRKAA1	PTBP3	0.675137	1.08003e-50	6.04815e-50
SET	STK24	0.675107	1.09461e-50	5.57257e-50
SPAST	BCL9L	0.675087	1.1e-50	6.19e-50
PISD	C20orf194	0.675085	1.11e-50	1.71e-49
PLIN3	STX6	0.675053	1.1222e-50	1.57108e-49
CES1	CYP4F11	0.675023	1.13785e-50	6.37194e-49
EHD1	FBXL19	0.674932	1.18632e-50	2.21447e-49
SET	RAVER1	0.674932	1.18637e-50	6.6437e-50
RAB7A	CDC42SE1	0.674912	1.19736e-50	9.57885e-50
KAT5	CBX1	0.674907	1.19978e-50	6.71878e-50
RAB18	NUP205	0.674896	1.20624e-50	5.1961e-50
VPS13C	C20orf194	0.674871	1.22e-50	1.71e-49
CKAP4	PRDM4	0.674836	1.23963e-50	4.62796e-50
SPAST	ELF1	0.674817	1.25046e-50	7.78062e-50
RAB7A	ANKRD52	0.674786	1.27e-50	1.01e-49
RAB3GAP1	LENG8	0.674752	1.28846e-50	2.40513e-49
RAB3GAP1	ATP2B1	0.674648	1.35e-50	2.52e-49
RAP1B	STK17B	0.674595	1.3848e-50	7.75489e-49
SET	PIAS3	0.674581	1.39375e-50	6.00383e-50
APOB	AMBP	0.674558	1.41e-50	7.89e-49
RAP1B	MCAM	0.674545	1.41664e-50	3.9666e-49
GBF1	VRK2	0.674544	1.41741e-50	5.66964e-50
SPAST	MCM8	0.674538	1.42137e-50	2.65322e-49
FIG4	MTFR2	0.674446	1.48273e-50	8.30328e-49
CKAP4	CORO1C	0.674389	1.52158e-50	1.42015e-49
RAB7A	NFYA	0.674377	1.53005e-50	2.85609e-49
APOB	AADAC	0.674307	1.58e-50	8.85e-49
CKAP4	ILF3	0.674293	1.59002e-50	1.11302e-49
GBF1	ACTL6A	0.674236	1.63e-50	8.31e-50
GBF1	ABCC10	0.674128	1.71e-50	3.2e-49
MOSPD2	CASP2	0.674048	1.78e-50	1.25e-49
RAB18	RAVER1	0.674022	1.80012e-50	9.16423e-50
FAF2	SEC24C	0.673975	1.83884e-50	1.47107e-49
FAF2	KIF20B	0.673975	1.83913e-50	1.71652e-49
RAB18	VEZF1	0.673963	1.84942e-50	9.41524e-50
RAB3GAP1	CBX5	0.673939	1.86935e-50	5.23419e-49
RAB3GAP1	CBFB	0.673916	1.89e-50	3.53e-49
TBC1D20	ADNP	0.673912	1.89e-50	8.87e-50
DDHD2	ADNP	0.673902	1.9e-50	8.87e-50
RAB3GAP1	CDK19	0.67389	1.91157e-50	5.35239e-49
LDAH	HEATR1	0.673807	1.98607e-50	1.23577e-49
SET	CCDC93	0.673781	2.00966e-50	1.0231e-49
PISD	TMEM43	0.673744	2.04388e-50	2.28915e-49
LDAH	VEZF1	0.673725	2.06188e-50	9.62209e-50
RAB7A	MARK2	0.673714	2.07183e-50	1.45028e-49
RAP1B	PFKFB3	0.673702	2.08297e-50	1.16647e-48
RAB7A	CHMP3	0.673609	2.1739e-50	1.9744e-49
PLIN3	NUP62	0.673538	2.24548e-50	6.28735e-49
SET	SLC39A6	0.673502	2.28194e-50	1.82555e-49
CAV1	ARHGEF17	0.673468	2.32e-50	1.3e-48
GBF1	DNMT1	0.673451	2.3358e-50	2.61609e-49
RAB7A	UBA2	0.673446	2.34137e-50	2.18527e-49
SPAST	DYRK2	0.673426	2.3626e-50	6.61529e-49
MOSPD2	ADNP	0.673363	2.43e-50	1.05e-49
GBF1	CDC42SE1	0.673335	2.46267e-50	1.72387e-49
TMEM159	CHMP3	0.673331	2.468e-50	1.9744e-49
LDAH	PRDM4	0.673307	2.49471e-50	8.73148e-50
RAB5C	SMARCC2	0.673264	2.54396e-50	1.09586e-49
GBF1	CSRNP2	0.673251	2.55913e-50	2.38852e-49
RAB7A	ACLY	0.673237	2.58e-50	3.61e-49
RAP1B	ANKRD52	0.673157	2.67e-50	1.87e-49
SET	NCAPG	0.673107	2.73273e-50	1.53033e-48
MOSPD2	IQCB1	0.67307	2.77988e-50	1.94592e-49
RAP1B	METTL9	0.67304	2.81723e-50	3.63475e-49
TMEM159	CTBP2	0.673009	2.85737e-50	1.60013e-48
SPAST	DCK	0.673004	2.86466e-50	1.78246e-49
METTL7A	ACOX2	0.672921	2.97e-50	1.67e-48
RAB18	ABL1	0.672866	3.05e-50	1.9e-49
DDHD2	TCERG1	0.672854	3.06669e-50	1.71735e-49
FAF2	ILF3	0.672829	3.10204e-50	1.93016e-49
RAB7A	SEC24C	0.672803	3.13803e-50	2.19662e-49
RAP1B	NT5C2	0.672794	3.15113e-50	1.60421e-49
PLIN3	MFSD10	0.672758	3.2037e-50	8.97035e-49
TMEM159	LPCAT4	0.672751	3.21312e-50	8.99673e-49
RAP1B	MARK2	0.672741	3.22831e-50	1.89634e-49
TMEM159	METTL9	0.672729	3.24531e-50	3.63475e-49
FAF2	ACLY	0.672715	3.27e-50	3.66e-49
GBF1	GPR107	0.672659	3.35176e-50	3.12831e-49
TSC1	TOPBP1	0.672639	3.38221e-50	1.57836e-49
EHD1	MARK2	0.672636	3.38631e-50	1.89634e-49
TMEM159	PACS1	0.6726	3.44227e-50	9.63835e-49
SET	FAM222B	0.672518	3.57252e-50	5.00153e-49
TMEM159	TIMP2	0.672501	3.6005e-50	2.01628e-48
RAP1B	UBAP2	0.672442	3.69842e-50	2.30124e-49
TMEM159	PDP1	0.672403	3.76464e-50	2.1082e-48
PLIN3	RAVER1	0.672364	3.83261e-50	1.78855e-49
RAB5C	VRK2	0.672291	3.96146e-50	1.47894e-49
RAB7A	ADNP	0.67228	3.98e-50	1.59e-49
RAB7A	TPR	0.672118	4.28509e-50	2.1815e-49
KAT5	TOPBP1	0.672094	4.3323e-50	1.86622e-49
MOSPD2	PTBP3	0.672064	4.39076e-50	2.23529e-49
TSC1	FUBP1	0.672059	4.40182e-50	2.05418e-49
SPAST	CDC42SE1	0.67203	4.45833e-50	2.77407e-49
SPAST	CORO1C	0.672009	4.5027e-50	3.60216e-49
SPAST	CHMP3	0.671975	4.57263e-50	3.20084e-49
DDHD2	HEATR1	0.671967	4.58808e-50	2.56932e-49
PPIA	BZW2	0.671965	4.59e-50	2.57e-48
SPAST	ADD3	0.67196	4.6e-50	2.58e-48
RAB3GAP1	NRP1	0.671953	4.61715e-50	1.2928e-48
PRKAA1	MOB1A	0.671952	4.61909e-50	1.72446e-49
RAB18	RAI1	0.671942	4.64159e-50	3.71327e-49
FAF2	YWHAQ	0.671941	4.64322e-50	3.71458e-49
SET	RAD51	0.67194	4.64454e-50	2.60094e-48
SPAST	YAP1	0.671919	4.69023e-50	5.25305e-49
SET	POGK	0.671886	4.76093e-50	6.6653e-49
LDAH	CCDC93	0.671884	4.76359e-50	2.22301e-49
DDHD2	ITGB1	0.671825	4.89393e-50	2.7406e-49
PRKAA1	PRRC2B	0.671775	5.00597e-50	2.33612e-49
GBF1	CALU	0.671752	5.06e-50	4.05e-49
SET	TYMS	0.671732	5.10339e-50	2.8579e-48
SET	ATXN7L3	0.671693	5.2e-50	2.91e-49
LDAH	CAD	0.671651	5.29e-50	5.93e-49
KAT5	FUBP1	0.671633	5.33961e-50	2.30014e-49
SET	SPC25	0.671631	5.34322e-50	2.9922e-48
RAP1B	TPM4	0.671522	5.61322e-50	1.5717e-48
PLIN3	KIF2A	0.671493	5.68913e-50	2.12394e-49
SET	TPD52L2	0.671436	5.8369e-50	1.63433e-48
CKAP4	TRIM28	0.671432	5.84797e-50	3.27487e-48
TBC1D20	CCDC93	0.671423	5.87207e-50	2.52951e-49
RAB7A	MAP4K3	0.671371	6.00994e-50	3.36557e-49
PISD	MINK1	0.67132	6.15075e-50	8.61105e-49
SET	TPR	0.671267	6.2999e-50	2.93995e-49
TSC1	CAD	0.671247	6.36e-50	5.93e-49
GBF1	RERE	0.671238	6.38322e-50	1.7873e-48
FAF2	CDK2	0.671115	6.74719e-50	6.29738e-49
TSC1	KNTC1	0.671068	6.89256e-50	1.92992e-48
TBC1D20	BTBD3	0.671023	7.03e-50	9.85e-49
PLIN3	RHNO1	0.671016	7.05738e-50	1.31738e-48
GBF1	NFYA	0.671002	7.10071e-50	9.94099e-49
SET	PHF21A	0.670905	7.42154e-50	6.92677e-49
METTL7A	PIPOX	0.67082	7.71193e-50	4.31868e-48
VPS13C	INCENP	0.670798	7.78748e-50	3.96453e-49
SET	RNF44	0.670768	7.89322e-50	6.31457e-49
MOSPD2	YEATS2	0.67074	7.99565e-50	3.7313e-49
TSC1	UBA2	0.670697	8.15009e-50	6.52007e-49
TMEM159	PFKFB3	0.670687	8.18659e-50	2.29225e-48
PLIN3	ANKRD52	0.670627	8.41e-50	5.23e-49
RAP1B	ADNP	0.670595	8.54e-50	3.19e-49
RAB3GAP1	KDM5B	0.670537	8.7595e-50	4.90532e-48
TSC1	NFYA	0.670503	8.89862e-50	9.96645e-49
FAF2	NCAPD2	0.670471	9.02687e-50	1.68502e-48
GBF1	ATP11A	0.67043	9.19e-50	7.35e-49
RAP1B	PLXNA1	0.67037	9.44483e-50	1.76304e-48
FAF2	CSNK2A1	0.670341	9.5727e-50	5.95634e-49
FAF2	ZNF292	0.670337	9.5894e-50	7.67152e-49
PLIN3	SPATS2	0.670266	9.89941e-50	1.38592e-48
SET	MED12	0.670234	1.00436e-49	4.32647e-49
SPAST	NAA40	0.670223	1.00954e-49	9.42237e-49
SPAST	MARK2	0.670216	1.01271e-49	5.15562e-49
RAB7A	ECT2	0.670216	1.01272e-49	1.13425e-48
FAF2	RAI1	0.670149	1.04366e-49	7.30563e-49
METTL7A	KNG1	0.670144	1.04598e-49	2.92875e-48
RAB7A	LDB1	0.670089	1.07205e-49	7.50438e-49
RAP1B	ITGA5	0.670065	1.08385e-49	6.06957e-48
CKAP4	BEND3	0.670036	1.1e-49	3.07e-48
RAB18	MINK1	0.670028	1.10195e-49	1.23419e-48
GBF1	KIF5B	0.669986	1.12321e-49	7.86246e-49
PRKAA1	PRKCI	0.669844	1.19716e-49	7.449e-49
RAB3GAP1	NCAPD2	0.669826	1.20673e-49	1.68942e-48
ANXA2	SLC52A2	0.669812	1.21443e-49	6.8008e-48
CTDNEP1	TCF3	0.669803	1.21911e-49	2.27567e-48
LDAH	SPIN1	0.669778	1.23296e-49	4.93184e-49
ACSL3	FNDC3B	0.669763	1.24128e-49	1.39023e-48
SPAST	ZMIZ1	0.669703	1.27551e-49	7.93653e-49
TSC1	HEATR1	0.669669	1.29507e-49	6.59306e-49
RAB3GAP1	DYRK2	0.669623	1.32221e-49	2.46813e-48
SET	MAP3K1	0.66959	1.34192e-49	1.07354e-48
TBC1D20	SMARCD1	0.669573	1.35191e-49	6.98225e-49
LDAH	SMARCD1	0.669541	1.37151e-49	6.98225e-49
FIG4	YEATS2	0.66954	1.37237e-49	5.91177e-49
RAP1B	LRIG3	0.669429	1.4428e-49	4.03985e-48
MOSPD2	DNMT1	0.669427	1.44407e-49	1.3478e-48
TSC1	BCL9	0.669398	1.46e-49	2.05e-48
CKAP4	CEP55	0.669315	1.51801e-49	4.25044e-48
VPS13C	TPR	0.669307	1.52377e-49	6.56393e-49
RAB7A	ELF1	0.669302	1.52739e-49	8.55337e-49
SPAST	CDK2	0.669117	1.65971e-49	1.32777e-48
SET	MTFR2	0.669115	1.66108e-49	4.65102e-48
SET	DNAJC10	0.669109	1.66564e-49	1.86552e-48
RAB18	TACC1	0.66908	1.68716e-49	2.36203e-48
SET	CDK19	0.66904	1.7174e-49	3.20582e-48
LPCAT1	PLXNA1	0.669015	1.7368e-49	2.43152e-48
TMEM159	PLEKHA2	0.66901	1.74098e-49	4.87475e-48
PRKAA1	B4GALT5	0.668892	1.84e-49	2.57e-48
PLIN3	SAE1	0.668749	1.95736e-49	3.65374e-48
SET	TMEM201	0.668569	2.12154e-49	1.18806e-47
PLIN3	DYRK2	0.668558	2.13192e-49	2.98469e-48
RAB7A	UBAP2L	0.66852	2.16846e-49	1.73477e-48
SPAST	GPD2	0.668488	2.19932e-49	3.07905e-48
MOSPD2	ABL1	0.668485	2.2e-49	1.23e-48
SET	DNMT3A	0.668474	2.21342e-49	4.13172e-48
TMEM159	COL5A1	0.668451	2.2361e-49	1.25222e-47
SPAST	DNAJC9	0.668423	2.26409e-49	2.11315e-48
GBF1	FUBP1	0.66842	2.26731e-49	9.06923e-49
CKAP4	CDC25A	0.668415	2.27274e-49	6.36368e-48
CKAP4	SMARCA4	0.668382	2.30583e-49	4.30421e-48
PPIA	HMGA1	0.668288	2.4055e-49	6.7354e-48
APOB	ITIH3	0.668233	2.46548e-49	1.38067e-47
VPS13C	ABL1	0.668219	2.48e-49	1.26e-48
RAP1B	C2CD5	0.668154	2.55e-49	2.04e-48
PRKAA1	CBL	0.668136	2.57e-49	1.11e-48
DDHD2	DHX9	0.668071	2.65027e-49	9.89433e-49
VPS13C	CD2AP	0.66804	2.68699e-49	2.50786e-48
SET	KIF2C	0.668038	2.68962e-49	1.50618e-47
TMEM159	ISLR	0.668011	2.72167e-49	1.52414e-47
SPAST	SMARCD1	0.668005	2.72899e-49	1.27353e-48
TBC1D20	CSRNP2	0.667997	2.73956e-49	2.19164e-48
PISD	PIGS	0.667964	2.78034e-49	2.59499e-48
PISD	TCF3	0.667911	2.84595e-49	3.98432e-48
TMEM159	FSCN1	0.667875	2.89303e-49	1.6201e-47
HILPDA	CA9	0.667869	2.9e-49	1.62e-47
CKAP4	PLXNA1	0.667861	2.91066e-49	3.25994e-48
SET	DEPDC1B	0.667844	2.93348e-49	1.64275e-47
PLIN3	RFWD3	0.667823	2.96019e-49	1.50701e-48
RAB3GAP1	SUCO	0.667814	2.97232e-49	1.6645e-47
PISD	GTPBP2	0.667802	2.98868e-49	1.67366e-47
CTDNEP1	FBXL19	0.667781	3.01655e-49	4.22317e-48
TSC1	CEP170	0.66776	3.04545e-49	1.42121e-48
TMEM159	STK17B	0.667747	3.06281e-49	8.57587e-48
SPAST	HDAC2	0.667709	3.11457e-49	5.81387e-48
KAT5	TUBA1C	0.667646	3.20354e-49	8.37427e-48
HILPDA	IMPDH1	0.667593	3.28087e-49	9.18643e-48
RAP1B	FZD1	0.667543	3.354e-49	9.3912e-48
RAB18	FKBP9	0.667523	3.38473e-49	4.43805e-48
RAP1B	NAA40	0.667502	3.41557e-49	2.73245e-48
RAB7A	KIF20B	0.667455	3.48807e-49	2.79046e-48
PLIN3	ELF4	0.667454	3.49008e-49	6.51481e-48
RAP1B	SLC9A1	0.66741	3.55887e-49	9.96485e-48
PRKAA1	NIPA1	0.667392	3.58801e-49	4.01857e-48
RAB3GAP1	SPATS2	0.667367	3.62743e-49	4.06272e-48
SET	TBC1D22B	0.66728	3.77173e-49	5.28043e-48
TBC1D20	FKBP9	0.667169	3.96254e-49	4.43805e-48
METTL7A	SLC2A2	0.667134	4.02446e-49	1.12685e-47
RAP1B	E2F3	0.667129	4.03417e-49	2.25914e-47
SPAST	ACLY	0.667019	4.24e-49	3.95e-48
DDHD2	DCAF7	0.666999	4.27425e-49	1.59572e-48
RAB7A	ADAM9	0.666991	4.29e-49	5.85e-48
TSC1	CBX1	0.666952	4.36453e-49	2.22194e-48
PLIN3	PHF21A	0.666944	4.37999e-49	3.50399e-48
LPCAT1	ATP13A2	0.666894	4.48e-49	8.36e-48
RAB5C	TUBA1C	0.66689	4.48622e-49	8.37427e-48
CTDNEP1	PACS1	0.666853	4.56054e-49	8.513e-48
TMEM159	S100A6	0.666835	4.5969e-49	2.57426e-47
CKAP4	WDR62	0.666835	4.59762e-49	2.57466e-47
LPCAT1	YWHAZ	0.666792	4.68696e-49	1.31235e-47
FAF2	B4GALT5	0.666773	4.73e-49	5.29e-48
TSC1	PIAS3	0.666692	4.89849e-49	1.9594e-48
RAP1B	SLC36A1	0.666685	4.91514e-49	5.50496e-48
RAB7A	CASP2	0.666648	5e-49	3.11e-48
TSC1	SMC3	0.666608	5.08618e-49	2.58933e-48
DDHD2	MIB1	0.666574	5.16232e-49	2.40908e-48
DDHD2	ABL1	0.666559	5.2e-49	2.43e-48
VPS13C	ADAM9	0.666548	5.22e-49	5.85e-48
TMEM159	MMP2	0.666519	5.29085e-49	2.96288e-47
SET	ACVR1	0.666491	5.36e-49	3.33e-48
GBF1	FNBP1L	0.66646	5.43095e-49	4.34476e-48
SPAST	RIT1	0.666428	5.50758e-49	7.71061e-48
CKAP4	GTSE1	0.666361	5.67577e-49	1.58921e-47
TMEM159	PLCD3	0.666347	5.70885e-49	3.19695e-47
GBF1	C2CD5	0.666216	6.05e-49	4.24e-48
MOSPD2	CORO1C	0.666171	6.17368e-49	4.32158e-48
FAF2	GPD2	0.666157	6.21236e-49	6.30979e-48
SET	MARCKS	0.66613	6.28643e-49	3.5204e-47
PRKAA1	VHL	0.666038	6.54797e-49	2.61919e-48
VPS13C	GPD2	0.665966	6.76049e-49	6.30979e-48
GBF1	TARBP1	0.665862	7.08007e-49	3.96484e-47
PRKAA1	STK24	0.66586	7.08506e-49	3.30636e-48
CKAP4	C12orf49	0.66586	7.09e-49	3.97e-47
TMEM159	CHST3	0.665839	7.15256e-49	4.00543e-47
SET	NUF2	0.665802	7.26981e-49	4.0711e-47
PISD	ATN1	0.66577	7.37e-49	1.38e-47
TBC1D20	ANKRD52	0.665769	7.38e-49	4.13e-48
CAV1	SLC9A1	0.665668	7.71602e-49	1.44032e-47
CTDNEP1	SMYD5	0.665657	7.7526e-49	2.17073e-47
SET	AMD1	0.665629	7.85e-49	2.2e-47
VPS13C	USP1	0.665571	8.05273e-49	5.63691e-48
RAB7A	NAA40	0.665561	8.08973e-49	5.66281e-48
PLIN3	PPP1R18	0.665549	8.13025e-49	4.55294e-47
SET	TRIM28	0.665539	8.16806e-49	2.28706e-47
RAB18	TCERG1	0.66553	8.19999e-49	4.17454e-48
DDHD2	NUP107	0.665432	8.56446e-49	3.99675e-48
RAB18	MAP3K1	0.665427	8.58073e-49	6.00651e-48
PISD	CBL	0.665418	8.62e-49	3.45e-48
PRKAA1	MED12	0.665386	8.73765e-49	3.49506e-48
CTDNEP1	NAP1L1	0.665314	9.02295e-49	1.68428e-47
TMEM159	PTAFR	0.665282	9.15012e-49	5.12407e-47
PRKAA1	VEZF1	0.665261	9.23647e-49	3.97879e-48
RAP1B	TACC1	0.6652	9.4876e-49	1.06261e-47
RAP1B	RAB31	0.665172	9.60536e-49	2.6895e-47
DDHD2	FKBP9	0.665163	9.64259e-49	8.99975e-48
TMEM159	COL1A1	0.665132	9.77748e-49	5.47539e-47
PLIN3	C15orf39	0.665071	1e-48	2.81e-47
GBF1	POGK	0.665011	1.03123e-48	1.15498e-47
DDHD2	PTPN12	0.664975	1.04816e-48	5.86968e-48
TMEM159	GEM	0.664971	1.04961e-48	5.87779e-47
SET	UTRN	0.664936	1.06599e-48	1.49239e-47
FAF2	LIMS1	0.664931	1.06853e-48	5.98377e-48
RAB3GAP1	RASSF8	0.664848	1.10837e-48	3.10344e-47
PISD	WDR91	0.664828	1.11812e-48	6.26149e-47
GBF1	CDK4	0.664817	1.12354e-48	8.98833e-48
ANXA2	VASP	0.664769	1.14765e-48	3.21341e-47
MOSPD2	FNBP1L	0.664733	1.1658e-48	8.16063e-48
CTDNEP1	PNMA1	0.664716	1.17494e-48	3.28982e-47
RAB7A	E2F3	0.664684	1.19122e-48	3.33541e-47
CKAP4	AACS	0.664671	1.2e-48	6.71e-47
SET	SKA3	0.664667	1.20043e-48	6.72242e-47
TSC1	ATN1	0.664661	1.2e-48	1.69e-47
SET	PPT1	0.664657	1.20569e-48	6.75184e-47
SET	CKS2	0.664629	1.22045e-48	6.83451e-47
TBC1D20	DVL3	0.664607	1.23261e-48	8.6283e-48
DDHD2	STK24	0.664566	1.25512e-48	5.40667e-48
TSC1	CNOT6	0.664494	1.29571e-48	1.08206e-47
MOSPD2	CNOT6	0.664396	1.35258e-48	1.08206e-47
FIG4	UTRN	0.664387	1.35831e-48	1.52131e-47
KAT5	NPEPPS	0.664369	1.369e-48	6.96946e-48
TMEM159	COL3A1	0.664348	1.3817e-48	7.73753e-47
CKAP4	MARCKS	0.664273	1.42804e-48	3.99852e-47
PLIN3	MTMR2	0.664246	1.44518e-48	2.02326e-47
LDAH	NUP205	0.664233	1.45345e-48	5.81379e-48
SPAST	LRIG3	0.664212	1.46677e-48	2.73797e-47
PISD	DMPK	0.664183	1.48564e-48	8.3196e-47
RAB7A	PRRC2C	0.66411	1.53433e-48	7.81116e-48
GBF1	TPM3	0.664099	1.54138e-48	1.43862e-47
PLIN3	MMP14	0.664092	1.54624e-48	4.32946e-47
TSC1	RERE	0.664066	1.56402e-48	2.9195e-47
TBC1D20	NCOA5	0.664017	1.59824e-48	1.27859e-47
CTDNEP1	CDK16	0.663985	1.62104e-48	4.53892e-47
SET	CD2AP	0.663978	1.6261e-48	1.30088e-47
PISD	RCC2	0.663969	1.63241e-48	1.82829e-47
SPAST	CDK19	0.663965	1.63539e-48	2.28955e-47
SPAST	SPATS2	0.663933	1.65828e-48	1.54773e-47
VPS13C	RAB11FIP1	0.663924	1.66495e-48	4.66186e-47
KAT5	HIF1A	0.663921	1.66716e-48	1.16701e-47
METTL7A	ACSM2B	0.663841	1.73e-48	9.67e-47
DDHD2	PTBP3	0.663715	1.82534e-48	8.51825e-48
PISD	FAM117B	0.663685	1.84928e-48	3.452e-47
GBF1	NUP188	0.663682	1.85136e-48	2.59191e-47
RAP1B	TAF6	0.66366	1.86994e-48	1.04717e-47
RAB18	ADAM9	0.663621	1.9e-48	1.78e-47
SET	DSCC1	0.663593	1.92511e-48	1.07806e-46
SPAST	ABCC10	0.663559	1.95e-48	2.74e-47
FAF2	DCAF16	0.663513	1.9941e-48	1.86116e-47
SET	NDC80	0.663394	2.10165e-48	1.17692e-46
SET	DYNC1I2	0.663383	2.11097e-48	9.85121e-48
CTDNEP1	SERPINH1	0.663365	2.12794e-48	1.19165e-46
LDAH	TPR	0.663281	2.20764e-48	8.83055e-48
CKAP4	ANKRD52	0.663228	2.26e-48	1.15e-47
CTDNEP1	PIGS	0.66316	2.32837e-48	1.86269e-47
TSC1	RNF44	0.663133	2.35563e-48	1.64894e-47
SPAST	SUCO	0.663102	2.38864e-48	6.68819e-47
RAB7A	GTPBP2	0.663032	2.46291e-48	6.89614e-47
CKAP4	SMYD5	0.662995	2.50295e-48	4.67218e-47
APOB	F13B	0.662961	2.5404e-48	1.42262e-46
CTDNEP1	LIMK1	0.662947	2.556e-48	4.3065e-47
DDHD2	KIF5B	0.662945	2.55816e-48	1.59174e-47
FAF2	NEO1	0.662908	2.59988e-48	3.63983e-47
TMEM159	BHLHE41	0.662865	2.65e-48	1.48e-46
VPS13C	PRR12	0.662851	2.66619e-48	1.73022e-47
SET	SCMH1	0.662794	2.73346e-48	7.65368e-47
SET	PRR12	0.662755	2.7807e-48	1.73022e-47
RAB5C	DCK	0.662627	2.94055e-48	1.64671e-47
CKAP4	NCOA5	0.662616	2.95419e-48	2.06793e-47
MOSPD2	PAPSS1	0.662616	2.95498e-48	5.51597e-47
RAB3GAP1	ECT2	0.662582	2.99871e-48	2.7988e-47
TMEM159	PRMT2	0.662525	3.07376e-48	5.73769e-47
HILPDA	LIMK1	0.662524	3.07607e-48	4.3065e-47
METTL7A	ABAT	0.662413	3.23e-48	1.81e-46
PLIN3	PTBP3	0.662394	3.25579e-48	1.40249e-47
RAB18	CAMSAP2	0.662327	3.35e-48	4.69e-47
DDHD2	DYNC1I2	0.662326	3.35322e-48	1.44447e-47
SET	EPB41L2	0.662322	3.35904e-48	6.2702e-47
SET	RNF145	0.662307	3.38156e-48	6.31224e-47
CTDNEP1	ATP13A2	0.662287	3.41e-48	4.78e-47
LDAH	CNOT6	0.662283	3.41779e-48	2.23744e-47
RAB7A	CD2AP	0.662281	3.4207e-48	2.39449e-47
SET	DYRK2	0.662227	3.50171e-48	3.92192e-47
KAT5	CCAR1	0.662199	3.54425e-48	1.52675e-47
VPS13C	CBFB	0.662196	3.55e-48	4.97e-47
RAB3GAP1	SIPA1L3	0.662175	3.58251e-48	2.00621e-46
PRKAA1	CNOT6	0.662166	3.59588e-48	2.23744e-47
FAF2	BCL9	0.662154	3.62e-48	4.05e-47
SET	MKI67	0.662151	3.62046e-48	2.02746e-46
ANXA2	CUEDC1	0.662113	3.68052e-48	1.03055e-46
FAF2	RIT1	0.662102	3.699e-48	4.14288e-47
MOSPD2	NPEPPS	0.662094	3.71187e-48	1.7322e-47
FAF2	BUB1B	0.66209	3.72e-48	1.04e-46
SPAST	ABHD3	0.662063	3.76e-48	2.11e-46
RAB18	RNF44	0.662039	3.80165e-48	2.36547e-47
PLIN3	MINK1	0.661942	3.96564e-48	3.70127e-47
LPCAT1	MFSD10	0.661865	4.10076e-48	7.65475e-47
RAP1B	PAPSS1	0.661834	4.1574e-48	5.82037e-47
RAB3GAP1	IFT52	0.66181	4.2017e-48	5.88238e-47
CKAP4	NOP56	0.661807	4.2066e-48	1.17785e-46
FAF2	WDHD1	0.661761	4.29236e-48	1.20186e-46
KAT5	TPM3	0.661736	4.33827e-48	3.47061e-47
SET	PRRC2B	0.661714	4.38037e-48	1.88693e-47
PRKAA1	YEATS2	0.661665	4.47561e-48	1.79024e-47
TBC1D20	CASP2	0.661639	4.53e-48	2.53e-47
CKAP4	AURKB	0.661564	4.68e-48	2.62e-46
TMEM159	SRPX2	0.661537	4.73164e-48	2.64972e-46
KAT5	DNMT1	0.661534	4.73679e-48	3.78944e-47
TSC1	ACTL6A	0.661493	4.82e-48	2.25e-47
TBC1D20	PRDM4	0.661478	4.85504e-48	1.59931e-47
GBF1	KIF2A	0.661463	4.88626e-48	1.71019e-47
SET	PRMT1	0.661461	4.89109e-48	2.73901e-46
VPS13C	NCEH1	0.661426	4.9664e-48	1.39059e-46
CKAP4	RACGAP1	0.661413	4.99425e-48	1.39839e-46
GBF1	SLC39A6	0.661354	5.1229e-48	3.58603e-47
RAP1B	COL4A1	0.661292	5.26438e-48	2.94805e-46
CKAP4	TCF3	0.661283	5.28559e-48	5.91986e-47
RAB7A	TMEM185B	0.661275	5.30358e-48	9.90002e-47
RAB18	PTBP3	0.661245	5.37272e-48	2.14909e-47
PRKAA1	BCL9L	0.661212	5.45e-48	2.77e-47
SPAST	CSRNP2	0.661169	5.55272e-48	3.78337e-47
RAB3GAP1	MTMR2	0.66111	5.69778e-48	6.38152e-47
SET	PLK1	0.6611	5.72229e-48	3.20448e-46
CKAP4	SMARCC1	0.661066	5.8068e-48	4.64544e-47
SPAST	ANKRD27	0.661063	5.82e-48	1.63e-46
VPS13C	CCDC93	0.661033	5.89076e-48	2.35631e-47
SPAST	TPM3	0.660961	6.07902e-48	4.25532e-47
FAF2	CSRNP2	0.66096	6.08042e-48	3.78337e-47
RAB7A	ARL6IP6	0.660959	6.08e-48	4.26e-47
MOSPD2	VEZF1	0.660955	6.096e-48	2.4384e-47
LDAH	C2CD5	0.66094	6.13e-48	3.82e-47
FAF2	ITGB1	0.660932	6.15599e-48	3.13396e-47
PRKAA1	PIP5K1A	0.660915	6.20138e-48	3.85864e-47
FAF2	NUP188	0.660914	6.20558e-48	6.95025e-47
FAF2	RNF145	0.660883	6.28947e-48	8.80526e-47
SET	HEATR1	0.660879	6.29913e-48	2.93959e-47
RAB3GAP1	SCMH1	0.660847	6.38733e-48	1.1923e-46
TSC1	MSH2	0.660836	6.41791e-48	4.49254e-47
SET	TULP3	0.660805	6.50676e-48	1.82189e-46
ANXA2	PDLIM7	0.660791	6.54519e-48	3.66531e-46
PLIN3	ABCC10	0.660773	6.6e-48	7.39e-47
RAP1B	WDHD1	0.660745	6.67815e-48	1.24659e-46
CKAP4	IKBKE	0.660718	6.75517e-48	3.78289e-46
LDAH	PLAGL2	0.660694	6.82665e-48	6.37154e-47
SET	ZNF189	0.660684	6.8572e-48	1.28001e-46
SET	CEP170	0.660672	6.89172e-48	2.96874e-47
RAB3GAP1	E2F3	0.660644	6.97608e-48	1.3022e-46
CTDNEP1	HDAC7	0.660633	7.00893e-48	1.9625e-46
CKAP4	HDAC2	0.660603	7.10225e-48	9.94314e-47
SET	PRKDC	0.660557	7.24535e-48	4.0574e-46
PRKAA1	DHX9	0.660548	7.2742e-48	2.54597e-47
RAB3GAP1	WSB1	0.660524	7.3486e-48	1.39904e-46
RAP1B	WSB1	0.660479	7.49487e-48	1.39904e-46
TMEM159	WIPF1	0.660465	7.54005e-48	4.22243e-46
PRKAA1	DCK	0.66046	7.55469e-48	3.84603e-47
CTDNEP1	LZTS2	0.660459	7.56023e-48	4.23373e-46
RAB3GAP1	NUP62	0.66044	7.62149e-48	1.35798e-46
CKAP4	RNF24	0.660402	7.74824e-48	1.44634e-46
PRKAA1	INCENP	0.6604	7.75471e-48	3.61887e-47
FAF2	C2CD5	0.660383	7.81e-48	4.37e-47
SET	RAD21	0.66036	7.89211e-48	4.41958e-46
SPAST	CASP2	0.660276	8.18e-48	4.17e-47
VPS13C	KPNB1	0.660256	8.25565e-48	3.85264e-47
FIG4	CBX1	0.660212	8.41413e-48	3.9266e-47
LDAH	BTBD3	0.660208	8.43e-48	9.44e-47
RAB3GAP1	DVL2	0.660205	8.44098e-48	2.36348e-46
RAP1B	MMP14	0.660203	8.44738e-48	1.57684e-46
LDAH	CCAR1	0.660141	8.67712e-48	3.47085e-47
PTGFRN	KLC2	0.660111	8.7916e-48	2.46165e-46
PTGFRN	SLC37A1	0.660019	9.14618e-48	5.12186e-46
[truncated: 2,703 more rows]

[truncated: 5 more sheets: Table S11, Table S12, Table S13, Table S14, Table S15]
